# Supplementary material for: Burden of SARS-CoV-2 infection and severe illness in South Africa (March 2020–August 2022): a synthesis of epidemiological data
Source: BMJ Public Health. 2025 Nov 21;3(2):e002174. doi: 10.1136/bmjph-2024-002174 (PMC12645600; doi:10.1136/bmjph-2024-002174)
Supplement: Supplementary file 4 [file bmjph-3-2-s004.xlsx]

## Sheet: Sheet1
Wave number/	prop1_nf		prop2_nf		prop3_nf	avg_change	prop1_ft		prop2_ft		prop3_ft	avg_change	prop1_nsnf		prop2_nsnf		prop3_nsnf	avg_change
1/	20.9	4	24.9	4	28.9	4	68.2	4	72.2	4	76.2	4	25215.1	-4	25211.1	-4	25207.1	-4
2/	81.7	8.4	90.1	8.4	98.5	8.4	143	8.4	151.4	8.4	159.8	8.4	23829.5	-8.4	23821.1	-8.4	23812.7	-8.4
3/	87.1	9.1	96.2	9.2	105.4	9.15	156.2	9.2	165.4	9.2	174.6	9.2	33991.5	-9.2	33982.3	-9.2	33973.1	-9.2
4/	27.3	2.3	29.6	2.4	32	2.35	39.5	2.4	41.9	2.3	44.2	2.35	56612.3	-2.3	56610	-2.3	56607.7	-2.3
5/	20.2	1.5	21.7	1.4	23.1	1.45	24.4	1.4	25.8	1.4	27.2	1.4	33324.7	-1.4	33323.3	-1.4	33321.9	-1.4
