# Supplementary material for: Burden of SARS-CoV-2 infection and severe illness in South Africa (March 2020–August 2022): a synthesis of epidemiological data
Source: BMJ Public Health. 2025 Nov 21;3(2):e002174. doi: 10.1136/bmjph-2024-002174 (PMC12645600; doi:10.1136/bmjph-2024-002174)
Supplement: Supplementary file 7 [file bmjph-3-2-s007.xlsx]

## Sheet: Wave 1
																							Supplementary file 1
Age group	Total hospital admissions from DATCOV	Hospital admissions with admission reason from DATCOV	Nr COVID hospitalised (unadjusted)	Number of COVID-19 deaths irrespective of diagnosis	Nr COVID hospitalised (adjusted)	Pop estimate peak admit	Incidence hospitalisation	Incidence hospitalisation CI_low	Incidence hospitalisation CI_high	Nr COVID hospitalised (adjusted)/ COVID-19 hospitalisations that did not lead to death	Pop estimate peak death	In hospital deaths (adjusted)	HFR	HFR CI_low	HFR CI_high	Incidence in hospital death	Incidence in hospital death CI_low	Incidence in hospital death CI_high	Incidence non med attend severe	Incidence non med attend severe CI_low	Incidence non med attend severe CI_high	Non med attend severe	COVID attrib excess deaths	COVID deaths from COVID admissions	Incidence non med attend fatal	Non med attend fatal	SRIF	SRIF CI_low	SRIF CI_high
0-4	1299	451	256	51	708.399	5.60322e+06	12.6427	11.5097	13.9532	816.893	5.60322e+06	108.494	0.132812	0.0876321	0.179378	1.93627	1.24807	2.70553	5.08187	4.62645	5.60864	284.749	34	34	0	0	0	0	0
5-9	415	167	84	17	200.192	5.70106e+06	3.51148	2.8892	4.16133	227.245	5.70106e+06	27.0529	0.119048	0.045977	0.210541	0.474525	0.17727	0.898974	1.41148	1.16135	1.67269	80.4692	10	10	0	0	0	0	0
10-14	625	297	133	19	271.374	5.60414e+06	4.84238	4.09985	5.55513	288.742	5.60414e+06	17.3679	0.0601504	0.0225522	0.106383	0.309912	0.111339	0.559051	1.94645	1.64798	2.23294	109.082	123	8	1.88489	105.632	0.491967	0.448724	0.539756
15-19	1387	744	298	59	531.914	4.78198e+06	11.1233	9.98954	12.269	612.009	4.78198e+06	80.0952	0.130872	0.0891704	0.176684	1.67494	1.12547	2.29531	4.47113	4.0154	4.93166	213.809	39	39	0	0	0	0	0
20-24	2407	1107	554	106	1151.54	4.8158e+06	23.9117	22.2207	25.5309	1250.89	4.8158e+06	99.3485	0.0794224	0.0570349	0.106319	2.06297	1.44919	2.78646	9.61157	8.93186	10.2624	462.874	332	44	4.83101	232.652	0.334498	0.295929	0.364981
25-29	4574	1868	1081	214	2523.1	5.40741e+06	46.6601	44.1897	48.7988	2783.14	5.40741e+06	260.034	0.093432	0.0740069	0.113429	4.80885	3.78848	5.8898	18.7555	17.7625	19.6152	1014.19	83	101	0	0	0	0	0
30-34	6637	2530	1568	441	3840.05	5.63189e+06	68.1841	65.5094	70.8505	4513.64	5.63189e+06	673.592	0.149235	0.129746	0.169918	11.9603	10.2651	13.8239	27.4073	26.3322	28.4791	1543.55	1189	234	9.1516	515.408	0.250325	0.211447	0.28361
35-39	7754	2705	1842	683	4815.08	4.79635e+06	100.39	96.804	103.836	5815.98	4.79635e+06	1000.9	0.172096	0.152343	0.192031	20.868	18.1669	23.7292	40.353	38.9114	41.7378	1935.47	1035	317	0.710865	34.0956	0.0173112	0	0.0771916
40-44	8062	2803	1955	875	5012.7	3.72535e+06	134.556	129.887	139.51	6222.11	3.72535e+06	1209.41	0.194373	0.173287	0.218045	32.4643	28.5477	36.9573	54.0863	52.2095	56.0776	2014.91	1293	380	2.24375	83.5878	0.0398323	0	0.100496
45-49	9105	2930	2162	1286	5769.51	3.15868e+06	182.656	176.212	188.441	7527.88	3.15868e+06	1758.36	0.23358	0.210734	0.256723	55.6675	49.1412	62.49	73.4204	70.8303	75.746	2319.12	1702	505	0	0	0	0	0.0591893
50-54	10300	3317	2545	1738	6569.28	2.56024e+06	256.589	248.553	263.995	9150.96	2.56024e+06	2581.69	0.282122	0.260268	0.305319	100.838	91.0478	111.474	103.139	99.9087	106.116	2640.59	2610	718	1.10591	28.3139	0.0106088	0	0.095044
55-59	10532	3562	2815	2461	6378.4	2.20122e+06	289.766	280.505	298.389	9695.03	2.20122e+06	3316.63	0.342096	0.316202	0.367542	150.672	136.017	167.518	116.475	112.752	119.941	2563.87	4099	963	35.5424	782.369	0.233806	0.13988	0.299752
60-64	9024	3294	2711	2758	5156.99	1.78788e+06	288.441	277.701	298.68	9270.96	1.78788e+06	4113.97	0.443748	0.415984	0.474014	230.103	205.79	255.362	115.942	111.625	120.058	2072.91	5378	1203	70.7002	1264.03	0.3788	0.286677	0.446397
65-69	6955	2840	2369	2556	3669.45	1.40339e+06	261.471	250.097	273.368	7348.2	1.40339e+06	3678.75	0.500633	0.467604	0.535882	262.134	233.899	296.477	105.101	100.529	109.883	1474.97	5182	1186	107.116	1503.25	0.504747	0.414896	0.560022
70-74	5360	2157	1810	2086	2747.31	1.0048e+06	273.417	258.211	288.565	5742.06	1.0048e+06	2994.75	0.521547	0.478585	0.564333	298.044	258.189	344.645	109.903	103.791	115.992	1104.31	5740	944	273.212	2745.25	0.713133	0.676043	0.739164
75-79	3905	1407	1182	1686	1864.15	635710	293.239	273.863	311.986	4095.58	635710	2231.44	0.544839	0.497904	0.598598	351.015	297.683	424.909	117.871	110.082	125.406	749.315	3796	644	246.113	1564.56	0.676165	0.601931	0.717623
80+	6152	1759	1424	2427	3015.58	577285	522.373	496.401	550.078	6982.41	577285	3966.83	0.568118	0.518856	0.613935	687.154	572.931	809.905	209.973	199.534	221.11	1212.14	7871	809	676.299	3904.17	0.763083	0.726946	0.790764
	94493	33938	24789	19463	54225	5.93964e+07	91.2934	90.6647	91.9123	82343.7	5.93964e+07	28118.7	0.34148	0.332474	0.350731	47.3408	45.5559	49.2342	36.6964	24.5112	52.2104	21796.3	40516	8139	20.8721	12763.3	0.369313	0.28377	0.461017
												12871.8
											HUS severe count	102
											HUS severe total	143
											prop HUS	0.713287
Symbols	B	C	A	D	(B-D)*(A/C)	P_H	S_M =	Bootstrapped	Bootstrapped	[(B-D)*(A/C)]/[(1- (E/A))]	P_D	[(B-D)*(A/C)]/[(1- (E/A))] -	Age strata HFR = E/A			F_M =			S_N = [S_M/mean(HUS)] - S_M				0,85*excess deaths provided (G)	E	F_N = {(0,85*G) -		F_N/(F_N + S_N)
							[(B-D)*(A/C)]x (100000/P_H)					[(B-D)*(A/C)]				{[(B-D)*(A/C)]/[(1- (E/A))] -							If value less than COVID-19 deaths, assign		[(B-D)*(A/C)]/[(1- (E/A))] -
																[(B-D)*(A/C)]}X (100000/P_D)							value of COVID-19 deaths		[(B-D)*(A/C)]
													Wave HFR =COVID-19 deaths (adjusted)/												} x (100000/P_D)
													[COVID-19 admissions (adjusted) + COVID-19 deaths (adjusted)]

## Sheet: Wave 2
Age group	Total hospital admissions from DATCOV	Hospital admissions with admission reason from DATCOV	Nr COVID hospitalised (unadjusted)	Number of COVID-19 deaths irrespective of diagnosis	Nr COVID hospitalised (adjusted)	Pop estimate peak admit	Incidence hospitalisation	Incidence hospitalisation CI_low	Incidence hospitalisation CI_high	Nr COVID hospitalised (adjusted)/ COVID-19 hospitalisations that did not lead to death	Pop estimate peak death	In hospital deaths (adjusted)	HFR	HFR CI_low	HFR CI_high	Incidence in hospital death	Incidence in hospital death CI_low	Incidence in hospital death CI_high	Incidence non med attend severe	Incidence non med attend severe CI_low	Incidence non med attend severe CI_high	Non med attend severe	COVID attrib excess deaths	COVID deaths from COVID admissions	Incidence non med attend fatal	Non med attend fatal	SRIF	SRIF CI_low	SRIF CI_high
0-4	2267	1021	733	82	1568.66	5.6248e+06	27.8883	26.2133	29.5249	1683.5	5.6248e+06	114.836	0.0682128	0.0489669	0.0892875	2.0416	1.46449	2.68311	11.21	10.5367	11.8679	630.541	311	50	3.48748	196.164	0.237284	0.201879	0.267645
5-9	600	281	176	7	371.416	5.67763e+06	6.54175	5.76161	7.37187	377.857	5.67763e+06	6.44075	0.0170455	0	0.0397784	0.113441	0	0.264366	2.62953	2.31594	2.9632	149.295	3	3	0	0	0	0	0.0192205
10-14	839	469	225	28	389.072	5.64301e+06	6.89477	6.09433	7.69215	418.858	5.64301e+06	29.7855	0.0711111	0.0398143	0.111111	0.527829	0.284392	0.830678	2.77143	2.44968	3.09194	156.392	230	16	3.54801	200.215	0.561444	0.529217	0.595537
15-19	1972	1229	632	75	975.512	4.84726e+06	20.125	18.717	21.4973	1055.69	4.84726e+06	80.1791	0.0759494	0.0550451	0.0990423	1.65411	1.17865	2.17618	8.08947	7.52349	8.64106	392.117	37	48	0	0	0	0	0
20-24	3376	2096	1322	186	2012.01	4.77647e+06	42.1234	40.2134	44.2428	2194.62	4.77647e+06	182.608	0.0832073	0.0680468	0.0996429	3.82308	3.09126	4.64535	16.932	16.1642	17.7839	808.75	619	110	9.13627	436.392	0.350475	0.327243	0.371505
25-29	5085	2750	1864	374	3193.2	5.36367e+06	59.5339	57.246	61.9574	3581.3	5.36367e+06	388.103	0.108369	0.0923179	0.124234	7.23577	6.11539	8.30503	23.9303	23.0106	24.9044	1283.54	477	202	1.6574	88.8973	0.0647732	0.0243785	0.103068
30-34	7634	3762	2674	688	4937.16	5.62888e+06	87.7113	84.9684	90.603	5678.27	5.62888e+06	741.105	0.130516	0.116744	0.145675	13.1661	11.6704	14.7943	35.2565	34.1539	36.4189	1984.55	2237	349	26.5753	1495.89	0.4298	0.414607	0.444045
35-39	9418	4199	3071	1015	6145.66	4.88792e+06	125.731	122.194	129.566	7245.03	4.88792e+06	1099.38	0.151742	0.137722	0.166444	22.4917	20.1731	24.7969	50.5391	49.1172	52.0805	2470.31	2432	466	27.2636	1332.62	0.35042	0.33064	0.368791
40-44	9905	4108	3145	1432	6486.75	3.79662e+06	170.856	166.183	175.782	8073.15	3.79662e+06	1586.39	0.196502	0.180312	0.212726	41.7843	37.8497	45.6148	68.6774	66.799	70.6575	2607.42	2929	618	35.3632	1342.61	0.339898	0.315712	0.363958
45-49	12163	4932	3910	2203	7896.11	3.19854e+06	246.866	240.667	253.414	10229.9	3.19854e+06	2333.77	0.228133	0.212906	0.243674	72.9637	67.4802	78.9511	99.2305	96.7388	101.863	3173.93	4538	892	68.9136	2204.23	0.409848	0.389281	0.428661
50-54	13993	5619	4496	2946	8839.17	2.58518e+06	341.917	333.023	351.579	12094	2.58518e+06	3254.84	0.269128	0.251556	0.287751	125.904	116.05	136.686	137.437	133.862	141.321	3553	6193	1210	113.654	2938.16	0.45264	0.42969	0.47272
55-59	15500	6506	5257	4162	9161.37	2.21655e+06	413.317	402.555	424.479	13543.7	2.21655e+06	4382.31	0.323569	0.306436	0.341678	197.709	184.315	212.611	166.137	161.811	170.624	3682.51	8860	1701	202.012	4477.69	0.548723	0.531184	0.563123
60-64	14602	6715	5438	4992	7782.45	1.79778e+06	432.892	420.363	445.092	13308.5	1.79778e+06	5526.03	0.415226	0.394893	0.435418	307.38	286.633	330.721	174.006	168.97	178.91	3128.24	11729	2258	345.034	6202.97	0.664755	0.650158	0.676826
65-69	12300	5997	4923	4906	6069.81	1.41009e+06	430.455	415.303	446.48	11263.4	1.41009e+06	5193.54	0.461101	0.438407	0.483746	368.312	343.156	396.784	173.026	166.936	179.467	2439.83	11847	2270	471.845	6653.46	0.731689	0.719797	0.742059
70-74	10002	5105	4199	4275	4710.61	1.01318e+06	464.931	446.449	483.79	9073.33	1.01318e+06	4362.72	0.480829	0.457326	0.505578	430.595	397.873	467.84	186.884	179.455	194.465	1893.48	12171	2019	770.667	7808.28	0.804831	0.796569	0.812383
75-79	6690	3232	2664	2982	3056.35	640896	476.886	450.443	501.403	6191.72	640896	3135.37	0.506381	0.475481	0.539819	489.216	443.546	547.99	191.69	181.06	201.544	1228.53	7448	1349	672.906	4312.63	0.77829	0.763667	0.790816
80+	8072	3980	3234	3803	3468.83	585869	592.083	562.375	623.053	7667.94	585869	4199.11	0.547619	0.518778	0.578949	716.732	649.322	790.821	237.994	226.053	250.443	1394.33	13302	1771	1553.74	9102.89	0.867171	0.86039	0.873528
	134418	62001	47963	34156	77064.2	5.96944e+07	129.098	128.575	129.668	113681	5.96944e+07	36616.5	0.3221	0.316615	0.327331	61.34	59.8845	62.7845	51.8923	34.4024	73.7571	30976.8	85363	15332	81.6601	48793.1	0.611446	0.525006	0.702351
											HUS severe count	102
											HUS severe total	143
											prop HUS	0.713287
Symbols	B	C	A	D	(B-D)*(A/C)	P_H	S_M =			[(B-D)*(A/C)]/[(1- (E/A))]	P_D	[(B-D)*(A/C)]/[(1- (E/A))] -	COVID-19 deaths (adjusted)/			F_M =			S_N = [S_M/mean(HUS)] - S_M				0,85*excess deaths provided (G)	E	F_N = {(0,85*G) -		F_N/(F_N + S_N)
							[(B-D)*(A/C)]x (100000/P_H)					[(B-D)*(A/C)]	[COVID-19 admissions (adjusted) + COVID-19 deaths (adjusted)]			{[(B-D)*(A/C)]/[(1- (E/A))] -							If value less than COVID-19 deaths, assign		[(B-D)*(A/C)]/[(1- (E/A))] -
																[(B-D)*(A/C)]}X (100000/P_D)							value of COVID-19 deaths		[(B-D)*(A/C)]
																									} x (100000/P_D)
								Bootstrapped

## Sheet: Wave 3
Age group	Total hospital admissions from DATCOV	Hospital admissions with admission reason from DATCOV	Nr COVID hospitalised (unadjusted)	Number of COVID-19 deaths irrespective of diagnosis	Nr COVID hospitalised (adjusted)	Pop estimate peak admit	Incidence hospitalisation	Incidence hospitalisation CI_low	Incidence hospitalisation CI_high	Nr COVID hospitalised (adjusted)/ COVID-19 hospitalisations that did not lead to death	Pop estimate peak death	In hospital deaths (adjusted)	HFR	HFR CI_low	HFR CI_high	Incidence in hospital death	Incidence in hospital death CI_low	Incidence in hospital death CI_high	Incidence non med attend severe	Incidence non med attend severe CI_low	Incidence non med attend severe CI_high	Non med attend severe	COVID attrib excess deaths	COVID deaths from COVID admissions	Incidence non med attend fatal	Non med attend fatal	SRIF	SRIF CI_low	SRIF CI_high
0-4	3875	1659	1036	144	2329.91	5.64734e+06	41.2567	39.242	43.407	2538.15	5.64734e+06	208.246	0.0820463	0.0640646	0.100524	3.68751	2.85468	4.53669	16.5836	15.7737	17.4479	936.531	343	85	2.38615	134.754	0.125787	0.0853596	0.162005
5-9	1155	567	292	24	582.455	5.65337e+06	10.3028	9.30966	11.2956	611.787	5.65337e+06	29.3323	0.0479452	0.0250764	0.0754788	0.518845	0.258462	0.804637	4.14132	3.74212	4.54038	234.124	14	14	0	0	0	0	0
10-14	1679	974	474	55	790.324	5.68372e+06	13.905	12.8045	15.0266	851.395	5.68372e+06	61.0705	0.07173	0.0474308	0.0973456	1.07448	0.701089	1.46707	5.58928	5.14691	6.04012	317.679	421	34	6.33264	359.929	0.531176	0.507373	0.55374
15-19	3575	2227	1158	98	1807.98	4.91609e+06	36.7767	34.9746	38.7975	1899.85	4.91609e+06	91.8754	0.0483592	0.0363298	0.0609764	1.86887	1.39288	2.37595	14.7828	14.0584	15.5951	726.736	56	56	0	0	0	0	0
20-24	4623	2793	1762	202	2789.04	4.73592e+06	58.8913	56.6264	61.5276	2962.2	4.73592e+06	173.159	0.0584563	0.0478834	0.0704806	3.6563	2.97508	4.39893	23.672	22.7616	24.7317	1121.09	992	103	17.29	818.841	0.422099	0.409147	0.435526
25-29	7057	3849	2681	447	4604.16	5.31856e+06	86.5679	83.8491	89.2736	5042.38	5.31856e+06	438.223	0.0869079	0.0754934	0.0984222	8.23951	7.17985	9.40345	34.7969	33.7041	35.8845	1850.69	641	233	3.81264	202.777	0.0987487	0.0703398	0.123676
30-34	9702	4857	3455	851	6296.11	5.62576e+06	111.916	108.636	114.86	7134.49	5.62576e+06	838.38	0.117511	0.105659	0.129724	14.9025	13.3655	16.5315	44.9857	43.6673	46.1694	2530.79	2976	406	37.997	2137.62	0.45789	0.44624	0.469397
35-39	11449	5341	3959	1428	7428.04	4.98502e+06	149.007	144.972	152.833	8849.71	4.98502e+06	1421.68	0.160647	0.147776	0.17444	28.519	26.0399	31.1096	59.895	58.2731	61.433	2985.78	3119	636	34.0485	1697.32	0.362436	0.342893	0.378738
40-44	11512	4767	3658	1799	7453.36	3.87219e+06	192.484	187.191	197.639	9251.57	3.87219e+06	1798.21	0.194369	0.179577	0.210077	46.4392	42.6019	50.7963	77.3712	75.2433	79.443	2995.96	3612	711	46.8414	1813.79	0.377107	0.355173	0.395633
45-49	14306	5519	4370	2667	9215.88	3.24052e+06	284.395	277.221	291.221	12039.9	3.24052e+06	2824	0.234554	0.21904	0.250061	87.1464	80.3732	94.0794	114.316	111.432	117.059	3704.42	5070	1025	69.3099	2246	0.377452	0.35308	0.399463
50-54	16442	6329	5061	3719	10174	2.61147e+06	389.589	380.171	399.611	14091.5	2.61147e+06	3917.57	0.278008	0.262778	0.294623	150.014	140.185	160.425	156.599	152.814	160.628	4089.54	6933	1407	115.469	3015.43	0.424412	0.401719	0.443805
55-59	18431	7664	6084	5193	10508.9	2.23259e+06	470.702	459.73	482.127	15876.8	2.23259e+06	5367.95	0.3381	0.321588	0.354288	240.436	225.699	256.17	189.204	184.793	193.796	4224.15	9908	2057	203.353	4540.05	0.518022	0.498724	0.536006
60-64	15508	6981	5603	5084	8366.38	1.80814e+06	462.706	449.604	475.39	13482	1.80814e+06	5115.59	0.37944	0.36061	0.397748	282.92	263.886	300.759	185.99	180.723	191.088	3362.96	10317	2126	287.666	5201.41	0.607332	0.591425	0.623191
65-69	13901	6595	5300	5121	7055.95	1.41711e+06	497.913	481.742	513.589	12281.3	1.41711e+06	5225.34	0.425472	0.403934	0.445259	368.733	344.101	394.302	200.141	193.641	206.443	2836.22	10840	2255	396.206	5614.66	0.664388	0.649435	0.678057
70-74	12035	5509	4413	4896	5718.72	1.02198e+06	559.573	539.649	578.569	10450	1.02198e+06	4731.26	0.452753	0.431132	0.476699	462.951	430.847	501.411	224.927	216.918	232.562	2298.7	12210	1998	731.791	7478.74	0.764898	0.754645	0.773138
75-79	9149	3974	3131	3976	4075.66	646354	630.561	601.634	658.558	8040.88	646354	3965.23	0.493133	0.465302	0.521249	613.476	558.729	675.659	253.461	241.833	264.714	1638.25	8281	1544	667.71	4315.77	0.724849	0.705101	0.740987
80+	11692	4905	3890	5672	4774.27	594933	802.489	768.65	835.319	10093.4	594933	5319.16	0.526992	0.500371	0.553624	894.078	815.738	978.229	322.569	308.967	335.765	1919.07	18034	2050	2137.19	12714.8	0.868861	0.862878	0.874607
	166091	74510	56327	41376	93971.1	6.00111e+07	156.59	155.91	157.238	135497	6.00111e+07	41526.3	0.306473	0.301539	0.3114	69.1977	67.612	70.7877	62.9429	41.7814	89.5607	37772.7	93767	16740	87.0518	52291.9	0.580366	0.493316	0.675133
											HUS severe count	102
											HUS severe total	143
											prop HUS	0.713287
Symbols	B	C	A	D	(B-D)*(A/C)	P_H	S_M =			[(B-D)*(A/C)]/[(1- (E/A))]	P_D	[(B-D)*(A/C)]/[(1- (E/A))] -	COVID-19 deaths (adjusted)/			F_M =			S_N = [S_M/mean(HUS)] - S_M				0,85*excess deaths provided (G)	E	F_N = {(0,85*G) -		F_N/(F_N + S_N)
							[(B-D)*(A/C)]x (100000/P_H)					[(B-D)*(A/C)]	[COVID-19 admissions (adjusted) + COVID-19 deaths (adjusted)]			{[(B-D)*(A/C)]/[(1- (E/A))] -							If value less than COVID-19 deaths, assign		[(B-D)*(A/C)]/[(1- (E/A))] -
																[(B-D)*(A/C)]}X (100000/P_D)							value of COVID-19 deaths		[(B-D)*(A/C)]
																									} x (100000/P_D)
								Bootstrapped

## Sheet: Wave 4
Age group	Total hospital admissions from DATCOV	Hospital admissions with admission reason from DATCOV	Nr COVID hospitalised (unadjusted)	Number of COVID-19 deaths irrespective of diagnosis	Nr COVID hospitalised (adjusted)	Pop estimate peak admit	Incidence hospitalisation	Incidence hospitalisation CI_low	Incidence hospitalisation CI_high	Nr COVID hospitalised (adjusted)/ COVID-19 hospitalisations that did not lead to death	Pop estimate peak death	In hospital deaths (adjusted)	HFR	HFR CI_low	HFR CI_high	Incidence in hospital death	Incidence in hospital death CI_low	Incidence in hospital death CI_high	Incidence non med attend severe	Incidence non med attend severe CI_low	Incidence non med attend severe CI_high	Non med attend severe	COVID attrib excess deaths	COVID deaths from COVID admissions	Incidence non med attend fatal	Non med attend fatal	SRIF	SRIF CI_low	SRIF CI_high
0-4	5357	2098	1394	87	3501.61	5.66848e+06	61.7734	59.3009	64.2143	3631.88	5.67032e+06	130.268	0.035868	0.0259096	0.046926	2.29737	1.65316	3.00808	24.8305	23.8366	25.8116	1407.51	1835	50	30.0641	1704.73	0.54767	0.537321	0.558919
5-9	1642	648	375	14	942.13	5.63144e+06	16.7298	15.4506	18.0668	952.287	5.62954e+06	10.1577	0.0106667	0.00246898	0.0222872	0.180436	0.043173	0.371948	6.72473	6.21052	7.26214	378.699	72	4	1.09853	61.8423	0.140419	0.117026	0.160694
10-14	1526	643	417	27	972.135	5.69925e+06	17.0572	15.823	18.3235	993.579	5.70061e+06	21.4442	0.0215827	0.0088443	0.0365002	0.376173	0.157036	0.64704	6.85634	6.36024	7.36534	390.76	221	9	3.50061	199.556	0.337996	0.314882	0.359984
15-19	2847	1582	1005	52	1775.58	5.00123e+06	35.5029	33.6624	37.3547	1830.22	5.0087e+06	54.6334	0.0298507	0.0203275	0.0408393	1.09077	0.741954	1.51661	14.2708	13.531	15.0151	713.715	29	30	0	0	0	0	0
20-24	4158	2721	1781	116	2645.65	4.71074e+06	56.162	53.6655	58.4684	2760.34	4.70856e+06	114.691	0.0415497	0.0325762	0.0517457	2.4358	1.90214	3.02563	22.5749	21.5714	23.502	1063.45	486	74	7.88583	371.309	0.258885	0.243723	0.273082
25-29	5625	3379	2270	208	3639.12	5.26811e+06	69.0783	66.6164	71.5521	3851.19	5.26375e+06	212.07	0.0550661	0.0453884	0.064727	4.02888	3.28894	4.76513	27.7668	26.7772	28.7611	1462.78	414	125	3.83624	201.93	0.121388	0.100361	0.141631
30-34	6768	3636	2447	362	4311.19	5.61382e+06	76.796	74.4127	79.2277	4686.57	5.61278e+06	375.386	0.0800981	0.0689364	0.0926988	6.68805	5.76116	7.747	30.869	29.911	31.8464	1732.93	1597	196	21.7649	1221.61	0.413515	0.400569	0.425264
35-39	6113	3174	2164	400	3895.06	5.05507e+06	77.0526	74.4002	79.6684	4322.52	5.06121e+06	427.458	0.0988909	0.0868973	0.11335	8.44577	7.38181	9.69196	30.9721	29.906	32.0236	1565.66	1248	214	16.2124	820.542	0.343595	0.324472	0.360079
40-44	4498	2327	1657	420	2903.84	3.94722e+06	73.5668	70.3715	76.4875	3383.73	3.95382e+06	479.89	0.141823	0.123661	0.163037	12.1374	10.4846	14.0934	29.571	28.2866	30.745	1167.23	1401	235	23.2967	921.11	0.440661	0.420469	0.460795
45-49	4010	2002	1435	413	2578.27	3.27221e+06	78.7929	75.3532	82.3219	3012.88	3.27498e+06	434.611	0.144251	0.125246	0.166802	13.2706	11.4474	15.5207	31.6717	30.289	33.0902	1036.36	1280	207	25.8136	845.389	0.449047	0.42507	0.468736
50-54	3996	1820	1294	454	2518.32	2.64394e+06	95.2487	90.6576	99.7058	2995.14	2.64679e+06	476.815	0.159196	0.135425	0.18331	18.0148	15.1469	20.922	38.2862	36.4408	40.0778	1012.27	1433	206	36.1262	956.185	0.485486	0.463635	0.506694
55-59	4168	1959	1432	517	2668.83	2.24557e+06	118.848	113.163	124.134	3233.3	2.2467e+06	564.473	0.174581	0.152065	0.198064	25.1245	21.4963	29.0295	47.7724	45.4869	49.8971	1072.76	1578	250	45.1118	1013.53	0.485677	0.463589	0.505586
60-64	4056	1928	1400	615	2498.65	1.82564e+06	136.864	130.535	143.289	3098.42	1.82717e+06	599.765	0.193571	0.168436	0.220467	32.8247	27.8248	37.7908	55.014	52.4701	57.5965	1004.36	2061	271	79.9724	1461.24	0.592448	0.575964	0.607899
65-69	3765	1831	1331	656	2260.01	1.42657e+06	158.423	150.569	165.89	2911.98	1.4274e+06	651.968	0.223892	0.196752	0.251309	45.6753	39.6428	51.6512	63.6796	60.5228	66.6813	908.436	1784	298	79.3074	1132.03	0.554647	0.534514	0.573437
70-74	3857	1723	1266	767	2270.42	1.03265e+06	219.864	208.237	231.198	3077.47	1.03358e+06	807.046	0.262243	0.233793	0.292166	78.0822	68.3927	89.5398	88.3765	83.703	92.9326	912.621	2601	332	173.566	1793.95	0.662611	0.646246	0.677427
75-79	3173	1354	971	698	1774.91	653949	271.414	256.163	286.663	2476.2	654614	701.293	0.283213	0.24853	0.322828	107.131	91.7239	125.283	109.098	102.967	115.227	713.443	1007	275	46.7004	305.707	0.299749	0.207583	0.362589
80+	4914	2050	1497	1261	2667.58	601736	443.314	422.063	464.274	3981.42	602331	1313.84	0.329993	0.298662	0.364336	218.126	193.688	247.939	178.195	169.653	186.62	1072.26	4808	494	580.106	3494.16	0.765007	0.753015	0.775347
	70473	34875	24136	7067	43823.3	6.02977e+07	72.6783	72.1688	73.183	51199.1	6.03229e+07	7375.81	0.144061	0.139671	0.148667	12.2272	11.8086	12.6751	29.2138	19.4135	41.5723	17615.3	23855	3270	27.3183	16504.8	0.483235	0.395175	0.583034
											HUS severe count	102
											HUS severe total	143
											prop HUS	0.713287
Symbols	B	C	A	D	(B-D)*(A/C)	P_H	S_M =			[(B-D)*(A/C)]/[(1- (E/A))]	P_D	[(B-D)*(A/C)]/[(1- (E/A))] -	COVID-19 deaths (adjusted)/			F_M =			S_N = [S_M/mean(HUS)] - S_M				0,85*excess deaths provided (G)	E	F_N = {(0,85*G) -		F_N/(F_N + S_N)
							[(B-D)*(A/C)]x (100000/P_H)					[(B-D)*(A/C)]	[COVID-19 admissions (adjusted) + COVID-19 deaths (adjusted)]			{[(B-D)*(A/C)]/[(1- (E/A))] -							If value less than COVID-19 deaths, assign		[(B-D)*(A/C)]/[(1- (E/A))] -
																[(B-D)*(A/C)]}X (100000/P_D)							value of COVID-19 deaths		[(B-D)*(A/C)]
																									} x (100000/P_D)
								Bootstrapped

## Sheet: Wave 5
Age group	Total hospital admissions from DATCOV	Hospital admissions with admission reason from DATCOV	Nr COVID hospitalised (unadjusted)	Number of COVID-19 deaths irrespective of diagnosis	Nr COVID hospitalised (adjusted)	Pop estimate peak admit	Incidence hospitalisation	Incidence hospitalisation CI_low	Incidence hospitalisation CI_high	Nr COVID hospitalised (adjusted)/ COVID-19 hospitalisations that did not lead to death	Pop estimate peak death	In hospital deaths (adjusted)	HFR	HFR CI_low	HFR CI_high	Incidence in hospital death	Incidence in hospital death CI_low	Incidence in hospital death CI_high	Incidence non med attend severe	Incidence non med attend severe CI_low	Incidence non med attend severe CI_high	Non med attend severe	COVID attrib excess deaths	COVID deaths from COVID admissions	Incidence non med attend fatal	Non med attend fatal	SRIF	SRIF CI_low	SRIF CI_high
0-4	2863	859	639	27	2109.67	5.68785e+06	37.0907	35.2299	39.0526	2160.38	5.68785e+06	50.7132	0.0234742	0.0127995	0.0358891	0.891604	0.4799	1.36942	14.909	14.1611	15.6976	848.003	1105	15	18.5358	1054.29	0.55422	0.540633	0.568799
5-9	708	170	131	4	542.494	5.61149e+06	9.66756	8.67695	10.7313	555.209	5.61149e+06	12.7147	0.0229008	0	0.0526316	0.226583	0	0.535459	3.88598	3.48779	4.31357	218.061	3	3	0	0	0	0	0.013378
10-14	535	178	121	10	356.882	5.71347e+06	6.24633	5.46961	7.107	378.796	5.71347e+06	21.9138	0.0578512	0.0199808	0.104774	0.383546	0.137083	0.706048	2.51078	2.19857	2.85674	143.453	191	7	2.95943	169.086	0.541009	0.500956	0.57902
15-19	766	410	302	19	550.229	5.08025e+06	10.8307	9.84949	11.8766	571.028	5.08025e+06	20.799	0.0364238	0.0168322	0.0592403	0.40941	0.184599	0.659351	4.35353	3.95911	4.77392	221.171	11	11	0	0	0	0	0.00708309
20-24	1000	608	420	31	669.375	4.68787e+06	14.2789	13.2039	15.452	699.347	4.68787e+06	29.972	0.0428571	0.0253941	0.0669749	0.639353	0.37944	1.0006	5.73955	5.30745	6.21109	269.062	257	18	4.84288	227.028	0.457634	0.431525	0.480389
25-29	1338	778	576	69	939.517	5.22247e+06	17.9899	16.7038	19.179	1028.82	5.22247e+06	89.3077	0.0868056	0.063822	0.112433	1.71007	1.22926	2.26303	7.23123	6.71428	7.70921	377.649	167	50	1.48766	77.6923	0.170624	0.114746	0.213553
30-34	1638	919	670	94	1125.66	5.60294e+06	20.0905	18.8164	21.4076	1228.32	5.60294e+06	102.666	0.0835821	0.0635143	0.105106	1.83236	1.36482	2.3235	8.07558	7.56345	8.605	452.471	1197	56	19.5314	1094.33	0.707481	0.693906	0.72143
35-39	1628	865	638	122	1110.78	5.1199e+06	21.6954	20.2541	23.0881	1243.3	5.1199e+06	132.515	0.106583	0.0826656	0.133745	2.58822	1.9787	3.24202	8.7207	8.14134	9.28052	446.492	747	68	12.0019	614.485	0.579169	0.560918	0.59853
40-44	1366	715	499	126	865.399	4.017e+06	21.5434	19.9639	23.252	999.616	4.017e+06	134.217	0.134269	0.101351	0.167822	3.34122	2.4571	4.24873	8.65959	8.02469	9.34638	347.856	796	67	16.4745	661.783	0.655465	0.636439	0.675158
45-49	1298	600	429	100	856.57	3.30142e+06	25.9455	23.9206	27.9979	972.139	3.30142e+06	115.569	0.118881	0.0880324	0.154023	3.50059	2.52463	4.585	10.4291	9.61513	11.2541	344.308	548	51	13.0983	432.431	0.556727	0.530254	0.582749
50-54	1296	515	372	115	853.072	2.67404e+06	31.902	29.4298	34.5034	1013.87	2.67404e+06	160.803	0.158602	0.121681	0.202817	6.01348	4.48933	7.80941	12.8234	11.8296	13.869	342.901	840	59	25.3997	679.197	0.664512	0.642734	0.686487
55-59	1367	568	419	124	916.931	2.25749e+06	40.6173	37.519	43.8249	1073.17	2.25749e+06	156.237	0.145585	0.10713	0.186575	6.92082	4.95648	9.07735	16.3265	15.0812	17.6159	368.57	318	61	7.16561	161.763	0.305021	0.236817	0.358429
60-64	1487	611	450	145	988.38	1.84178e+06	53.6645	49.5157	57.4804	1158.26	1.84178e+06	169.878	0.146667	0.110139	0.185461	9.22358	6.87265	11.9628	21.571	19.9034	23.1049	397.29	1015	66	45.8863	845.122	0.680227	0.661176	0.698564
65-69	1411	605	441	195	886.374	1.43527e+06	61.7566	56.8614	66.9558	1123.25	1.43527e+06	236.876	0.210884	0.169072	0.254007	16.5039	12.9189	20.6044	24.8237	22.8561	26.9136	356.287	815	93	40.2798	578.124	0.618704	0.589438	0.645376
70-74	1527	532	385	198	961.776	1.04249e+06	92.2572	85.0519	99.3929	1234.28	1.04249e+06	272.503	0.220779	0.172492	0.275209	26.1395	19.7374	33.5431	37.0838	34.1875	39.9521	386.596	2107	85	175.972	1834.5	0.825943	0.814227	0.838055
75-79	1499	400	308	222	983.29	660972	148.764	136.991	160.8	1267.17	660972	283.879	0.224026	0.169218	0.282723	42.9487	31.0316	57.5813	59.7974	55.0652	64.6352	395.244	524	69	36.3285	240.121	0.377926	0.266477	0.448969
80+	2496	657	465	459	1441.71	608016	237.118	221.446	255.01	1965.97	608016	524.259	0.266667	0.217841	0.319292	86.2246	67.2789	108.717	95.312	89.0126	102.504	579.512	4120	124	591.39	3595.74	0.861203	0.851274	0.869761
	24223	9990	7265	2060	16158.1	6.05647e+07	26.6791	26.3477	26.9967	18672.9	6.05647e+07	2514.82	0.134677	0.126393	0.143588	4.15229	3.86411	4.46319	10.7239	7.13137	15.2835	6494.93	14761	903	20.22	12265.7	0.65344	0.569001	0.737413
											HUS severe count	102
											HUS severe total	143
											prop HUS	0.713287
Symbols	B	C	A	D	(B-D)*(A/C)	P_H	S_M =			[(B-D)*(A/C)]/[(1- (E/A))]	P_D	[(B-D)*(A/C)]/[(1- (E/A))] -	COVID-19 deaths (adjusted)/			F_M =			S_N = [S_M/mean(HUS)] - S_M				0,85*excess deaths provided (G)	E	F_N = {(0,85*G) -		F_N/(F_N + S_N)
							[(B-D)*(A/C)]x (100000/P_H)					[(B-D)*(A/C)]	[COVID-19 admissions (adjusted) + COVID-19 deaths (adjusted)]			{[(B-D)*(A/C)]/[(1- (E/A))] -							If value less than COVID-19 deaths, assign		[(B-D)*(A/C)]/[(1- (E/A))] -
																[(B-D)*(A/C)]}X (100000/P_D)							value of COVID-19 deaths		[(B-D)*(A/C)]
																									} x (100000/P_D)
								Bootstrapped
