# Supplementary material for: Burden of SARS-CoV-2 infection and severe illness in South Africa (March 2020–August 2022): a synthesis of epidemiological data
Source: BMJ Public Health. 2025 Nov 21;3(2):e002174. doi: 10.1136/bmjph-2024-002174 (PMC12645600; doi:10.1136/bmjph-2024-002174)
Supplement: Supplementary file 8 [file bmjph-3-2-s008.xlsx]

## Sheet: Wave 1
Wave nr	Age group	Total hospital admissions from DATCOV	Hospital admissions with admission reason from DATCOV	Nr COVID hospitalised (unadjusted)	Number of COVID-19 deaths irrespective of diagnosis	Nr COVID hospitalised (adjusted)	Pop estimate peak admit	Incidence hospitalisation	Nr COVID hospitalised (adjusted)/ COVID-19 hospitalisations that did not lead to death	COVID deaths from COVID admissions	In hospital deaths (adjusted)	Pop estimate peak death	Incidence in hospital death	COVID attrib excess deaths	Incidence non med attend severe	Incidence non med attend fatal	Incidence Total severe	Incidence Total severe CI low	Incidence Total severe CI high	Total severe	Incidence Total fatal	Total fatal	Attack rate	Attack rate CI low	Attack rate CI high	Incidence Non severe non fatal	Incidence Non severe non fatal CI low	Incidence Non severe non fatal CI high	IFR	IFR CI low	IFR CI high	Nr of infections	Nr non severe non fatal infections
1	0-4	1299	451	256	51	708.399	5.60322e+06	12.6427	816.893	34	108.494	5.60322e+06	1.93627	34	5.08187	0	17.7246	15.2386	20.4929	993.148	1.93627	108.494	0.0714286	0.0714286	0.285714	7123.2	7120.68	28549.9	0.0271078	0.00649232	0.0367922	400230	399129
1	5-9	415	167	84	17	200.192	5.70106e+06	3.51148	227.245	10	27.0529	5.70106e+06	0.474525	10	1.41148	0	4.92296	3.95385	6.06326	280.661	0.474525	27.0529	0.107143	0.0357143	0.196429	10708.9	3565.6	19637.3	0.0044289	0.00153764	0.0160519	610827	610520
1	10-14	625	297	133	19	271.374	5.60414e+06	4.84238	288.742	8	17.3679	5.60414e+06	0.309912	123	1.94645	1.88489	6.78883	5.57299	8.09351	380.455	2.19481	123	0.207547	0.113208	0.320755	20745.7	11310.6	32066.7	0.010575	0.00684263	0.0193875	1.16312e+06	1.16262e+06
1	15-19	1387	744	298	59	531.914	4.78198e+06	11.1233	612.009	39	80.0952	4.78198e+06	1.67494	39	4.47113	0	15.5944	13.4056	18.1968	745.723	1.67494	80.0952	0.282051	0.153205	0.435897	28187.9	15300.8	43571.5	0.00593841	0.00326936	0.012312	1.34876e+06	1.34794e+06
1	20-24	2407	1107	554	106	1151.54	4.8158e+06	23.9117	1250.89	44	99.3485	4.8158e+06	2.06297	332	9.61157	4.83101	33.5233	29.8658	38.2332	1614.41	6.89398	332	0.190476	0.047619	0.380952	19007.2	4721.48	38054.2	0.0361934	0.0180967	0.144774	917294	915348
1	25-29	4574	1868	1081	214	2523.1	5.40741e+06	46.6601	2783.14	101	260.034	5.40741e+06	4.80885	83	18.7555	0	65.4156	58.494	74.0444	3537.29	4.80885	260.034	0.153846	0.0769231	0.384615	15314.4	7616.76	38388.8	0.0312575	0.0125294	0.0721116	831910	828113
1	30-34	6637	2530	1568	441	3840.05	5.63189e+06	68.1841	4513.64	234	673.592	5.63189e+06	11.9603	1189	27.4073	9.1516	95.5914	86.1115	108.282	5383.6	21.1119	1189	0.375	0.1875	0.625	37383.3	18626.2	62381.5	0.0562985	0.0337791	0.112597	2.11196e+06	2.10538e+06
1	35-39	7754	2705	1842	683	4815.08	4.79635e+06	100.39	5815.98	317	1000.9	4.79635e+06	20.868	1035	40.353	0.710865	140.743	126.792	158.948	6750.55	21.5789	1035	0.444444	0.111111	0.777778	44282.1	10957.2	77616	0.0485526	0.0277443	0.19421	2.13171e+06	2.12393e+06
1	40-44	8062	2803	1955	875	5012.7	3.72535e+06	134.556	6222.11	380	1209.41	3.72535e+06	32.4643	1293	54.0863	2.24375	188.642	170.15	211.491	7027.6	34.7081	1293	0.5	0.25	0.75	49776.6	24782.3	74767.7	0.0694162	0.0462775	0.138832	1.86268e+06	1.85436e+06
1	45-49	9105	2930	2162	1286	5769.51	3.15868e+06	182.656	7527.88	505	1758.36	3.15868e+06	55.6675	1702	73.4204	0	256.076	230.427	289.72	8088.63	55.6675	1758.36	0.466667	0.2	0.733333	46354.9	19692	73018.6	0.119288	0.0768741	0.278637	1.47405e+06	1.46421e+06
1	50-54	10300	3317	2545	1738	6569.28	2.56024e+06	256.589	9150.96	718	2581.69	2.56024e+06	100.838	2610	103.139	1.10591	359.727	323.261	405.637	9209.87	101.944	2610	0.444444	0.222222	0.666667	43982.8	21767.2	66219.9	0.229373	0.152916	0.458747	1.13788e+06	1.12606e+06
1	55-59	10532	3562	2815	2461	6378.4	2.20122e+06	289.766	9695.03	963	3316.63	2.20122e+06	150.672	4099	116.475	35.5424	406.241	367.005	455.928	8942.27	186.215	4099	0.3	0.1	0.6	29407.5	9388.52	59411.6	0.620715	0.310358	1.86215	660367	647326
1	60-64	9024	3294	2711	2758	5156.99	1.78788e+06	288.441	9270.96	1203	4113.97	1.78788e+06	230.103	5378	115.942	70.7002	404.384	364.309	454.647	7229.9	300.803	5378	0.0714286	0.0714286	0.214286	6437.67	6394.24	20768.1	4.21124	1.40375	4.21124	127706	115098
1	65+	22372	8163	6785	8755	11296.5	3.62119e+06	311.955	24168.3	3583	12871.8	3.62119e+06	355.457	22589	125.394	268.344	437.349	397.457	491.826	15837.2	623.801	22589	0.0869565	0.0434783	0.217391	7634.5	3248.47	20694.7	7.17371	2.86949	14.3474	314886	276460
		94493	33938	24789	19463	54225	5.93964e+07	91.2934	82343.7	8139	28118.7	5.93964e+07	47.3408	40516	36.6964	20.8721	127.99	116.08	143.579	76021.3	68.2129	40882	0.254113	0.18612	0.280757	25215.1	18421.8	27884.6	0.268435	0.24296	0.3665	1.50934e+07	1.49765e+07
												HUS severe count	102				Medically and non-medically attended
												HUS severe total	143				severe non-fatal incidence total
												prop HUS	0.713287
Symbols		B	C	A	D	(B-D)*(A/C)	P_H	S_M =	[(B-D)*(A/C)]/[(1- (E/A))]	E	[(B-D)*(A/C)]/[(1- (E/A))] -	P_D	F_M =	0,85*excess deaths provided (G)	S_N = [S_M/mean(HUS)] - S_M	F_N ={(0,85*G) -	Incidence non med attend severe +				Incidence non med attend fatal +		Wave AR = Nr of infections/P_H			(Attack rate x 100000) - Incidence total severe -			Incidence total fatal/(Attack rate x 100000)			Attack rate x P_H	Total number of infections -
								[(B-D)*(A/C)]x (100000/P_H)			[(B-D)*(A/C)]		{[(B-D)*(A/C)]/[(1- (E/A))] -	If value less than COVID-19 deaths, assign		[(B-D)*(A/C)]/[(1- (E/A))] -	Incidence hospitalisation				incidence in hospital death					Incidence total fatal			x100				total fatals - total severe
													[(B-D)*(A/C)]}X (100000/P_D)	value of COVID-19 deaths		[(B-D)*(A/C)]}
																x (100000/P_D)
																		Bootstrapped					PHIRST-C

## Sheet: Wave 2
Wave nr	Age group	Total hospital admissions from DATCOV	Hospital admissions with admission reason from DATCOV	Nr COVID hospitalised (unadjusted)	Number of COVID-19 deaths irrespective of diagnosis	Nr COVID hospitalised (adjusted)	Pop estimate peak admit	Incidence hospitalisation	Nr COVID hospitalised (adjusted)/ COVID-19 hospitalisations that did not lead to death	COVID deaths from COVID admissions	In hospital deaths (adjusted)	Pop estimate peak death	Incidence in hospital death	COVID attrib excess deaths	Incidence non med attend severe	Incidence non med attend fatal	Incidence Total severe	Incidence Total severe CI low	Incidence Total severe CI high	Total severe	Incidence Total fatal	Total fatal	Attack rate	Attack rate CI low	Attack rate CI high	Incidence Non severe non fatal	Incidence Non severe non fatal CI low	Incidence Non severe non fatal CI high	IFR	IFR CI low	IFR CI high	Nr of infections	Nr non severe non fatal infections
2	0-4	2267	1021	733	82	1568.66	5.6248e+06	27.8883	1683.5	50	114.836	5.6248e+06	2.0416	311	11.21	3.48748	39.0983	34.9486	44.2205	2199.2	5.52908	311	0.153846	0.0384615	0.307692	15340	3801.12	30725.3	0.035939	0.0179695	0.143756	865355	862844
2	5-9	600	281	176	7	371.416	5.67763e+06	6.54175	377.857	3	6.44075	5.67763e+06	0.113441	3	2.62953	0	9.17127	7.90403	10.809	520.711	0.113441	6.44075	0.173913	0.101087	0.26087	17382	10097.8	26078.1	0.000652284	0.000227868	0.00188294	987414	986887
2	10-14	839	469	225	28	389.072	5.64301e+06	6.89477	418.858	16	29.7855	5.64301e+06	0.527829	230	2.77143	3.54801	9.6662	8.26232	11.3445	545.464	4.07584	230	0.393939	0.287879	0.515152	39380.2	28773	51501.4	0.0103464	0.00791192	0.0141582	2.223e+06	2.22223e+06
2	15-19	1972	1229	632	75	975.512	4.84726e+06	20.125	1055.69	48	80.1791	4.84726e+06	1.65411	37	8.08947	0	28.2145	25.0086	32.3698	1367.63	1.65411	80.1791	0.209302	0.0930233	0.348837	20900.4	9272.35	34853	0.00790298	0.00438543	0.019351	1.01454e+06	1.01309e+06
2	20-24	3376	2096	1322	186	2012.01	4.77647e+06	42.1234	2194.62	110	182.608	4.77647e+06	3.82308	619	16.932	9.13627	59.0554	53.0633	66.8696	2820.76	12.9594	619	0.307692	0.153846	0.5	30697.2	15310.1	49926.2	0.0421179	0.0259187	0.0842358	1.46968e+06	1.46624e+06
2	25-29	5085	2750	1864	374	3193.2	5.36367e+06	59.5339	3581.3	202	388.103	5.36367e+06	7.23577	477	23.9303	1.6574	83.4642	75.5067	94.1858	4476.74	8.89316	477	0.388889	0.166667	0.611111	38796.5	16575.7	61019.8	0.0228681	0.0145524	0.053359	2.08587e+06	2.08092e+06
2	30-34	7634	3762	2674	688	4937.16	5.62888e+06	87.7113	5678.27	349	741.105	5.62888e+06	13.1661	2237	35.2565	26.5753	122.968	111.077	139.186	6921.71	39.7415	2237	0.176471	0.0588235	0.352941	17484.3	5714	35135.8	0.225202	0.112601	0.675605	993332	984173
2	35-39	9418	4199	3071	1015	6145.66	4.88792e+06	125.731	7245.03	466	1099.38	4.88792e+06	22.4917	2432	50.5391	27.2636	176.271	159.3	197.881	8615.97	49.7553	2432	0.153846	0.0769231	0.384615	15158.6	7453.2	38230.9	0.323409	0.129364	0.646819	751988	740940
2	40-44	9905	4108	3145	1432	6486.75	3.79662e+06	170.856	8073.15	618	1586.39	3.79662e+06	41.7843	2929	68.6774	35.3632	239.533	216.254	268.467	9094.17	77.1476	2929	0.190476	0.047619	0.380952	18730.9	4441.48	37773.4	0.405025	0.202512	1.6201	723166	711143
2	45-49	12163	4932	3910	2203	7896.11	3.19854e+06	246.866	10229.9	892	2333.77	3.19854e+06	72.9637	4538	99.2305	68.9136	346.097	313.639	388.78	11070	141.877	4538	0.352941	0.117647	0.588235	34806.1	11292.2	58344	0.401986	0.241191	1.20596	1.1289e+06	1.11329e+06
2	50-54	13993	5619	4496	2946	8839.17	2.58518e+06	341.917	12094	1210	3254.84	2.58518e+06	125.904	6193	137.437	113.654	479.354	435.302	539.274	12392.2	239.558	6193	0.111111	0.0555556	0.277778	10392.2	4798.84	27062.5	2.15602	0.862407	4.31204	287242	268657
2	55-59	15500	6506	5257	4162	9161.37	2.21655e+06	413.317	13543.7	1701	4382.31	2.21655e+06	197.709	8860	166.137	202.012	579.455	523.648	652.637	12843.9	399.721	8860	0.1	0.1	0.3	9020.82	8961.32	29049.9	3.99721	1.3324	3.99721	221655	199951
2	60-64	14602	6715	5438	4992	7782.45	1.79778e+06	432.892	13308.5	2258	5526.03	1.79778e+06	307.38	11729	174.006	345.034	606.897	549.646	682.866	10910.7	652.415	11729	0.25	0.0625	0.5	23740.7	4982.97	48699	2.60966	1.30483	10.4386	449446	426806
2	65+	37064	18314	15020	15966	17303.3	3.65004e+06	474.056	34147.3	7409	16844	3.65004e+06	461.475	44768	190.552	765.031	664.609	603.765	747.746	24258.5	1226.51	44768	0.333333	0.166667	0.541667	31442.2	14713.5	52206.9	3.67952	2.26432	7.35904	1.21668e+06	1.14765e+06
		134418	62001	47963	34156	77061.8	5.96944e+07	129.094	113632	15332	36569.8	5.96944e+07	61.2617	85363	51.8907	81.7384	180.985	163.985	202.832	108038	143	85409.6	0.241535	0.208333	0.294271	23829.5	20516.9	29106.6	0.592047	0.485947	0.6864	1.44183e+07	1.42248e+07
										HUS severe count	102
										HUS severe total	143
										prop HUS	0.713287
Symbols		B	C	A	D	(B-D)*(A/C)	P_H	S_M =	[(B-D)*(A/C)]/[(1- (E/A))]	E	[(B-D)*(A/C)]/[(1- (E/A))] -	P_D	F_M =	0,85*excess deaths provided (G)	S_N = [S_M/mean(HUS)] - S_M	{(0,85*G) -	Incidence non med attend severe +				Incidence non med attend fatal +		Wave AR = Nr of infections/P_H			(Attack rate x 100000) - Incidence total severe -			Incidence total fatal/(Attack rate x 100000)			Attack rate x P_H	Total number of infections -
								[(B-D)*(A/C)]x (100000/P_H)			[(B-D)*(A/C)]		{[(B-D)*(A/C)]/[(1- (E/A))] -	If value less than COVID-19 deaths, assign		[(B-D)*(A/C)]/[(1- (E/A))] -	Incidence hospitalisation				In hospital deaths (adjusted)					Incidence total fatal			x100				total fatals - total severe
													[(B-D)*(A/C)]}X (100000/P_D)	value of COVID-19 deaths		[(B-D)*(A/C)]}
																x (100000/P_D)							PHIRST-C
																		Bootstrapped

## Sheet: Wave 3
Wave nr	Age group	Total hospital admissions from DATCOV	Hospital admissions with admission reason from DATCOV	Nr COVID hospitalised (unadjusted)	Number of COVID-19 deaths irrespective of diagnosis	Nr COVID hospitalised (adjusted)	Pop estimate peak admit	Incidence hospitalisation	Nr COVID hospitalised (adjusted)/ COVID-19 hospitalisations that did not lead to death	COVID deaths from COVID admissions	In hospital deaths (adjusted)	Pop estimate peak death	Incidence in hospital death	COVID attrib excess deaths	Incidence non med attend severe	Incidence non med attend fatal	Incidence Total severe	Incidence Total severe CI low	Incidence Total severe CI high	Total severe	Incidence Total fatal	Total fatal	Attack rate	Attack rate CI low	Attack rate CI high	Incidence Non severe non fatal	Incidence Non severe non fatal CI low	Incidence Non severe non fatal CI high	IFR	IFR CI low	IFR CI high	Nr of infections	Nr non severe non fatal infections
3	0-4	3875	1659	1036	144	2329.91	5.64734e+06	41.2567	2538.15	85	208.246	5.64734e+06	3.68751	343	16.5836	2.38615	57.8403	51.8361	65.0716	3266.44	6.07366	343	0.3125	0.15625	0.46875	31186.1	15561.2	46815.1	0.0194357	0.0170129	0.0530129	1.76479e+06	1.76118e+06
3	5-9	1155	567	292	24	582.455	5.65337e+06	10.3028	611.787	14	29.3323	5.65337e+06	0.518845	14	4.14132	0	14.4441	12.5628	16.6899	816.579	0.518845	29.3323	0.236111	0.138889	0.333333	23596.1	13875.1	33319.7	0.00219746	0.0013429	0.00423341	1.33482e+06	1.33398e+06
3	10-14	1679	974	474	55	790.324	5.68372e+06	13.905	851.395	34	61.0705	5.68372e+06	1.07448	421	5.58928	6.33264	19.4943	17.1694	22.2106	1108	7.40712	421	0.378788	0.257576	0.484848	37851.9	25732	48458	0.0195548	0.0161455	0.030467	2.15293e+06	2.1514e+06
3	15-19	3575	2227	1158	98	1807.98	4.91609e+06	36.7767	1899.85	56	91.8754	4.91609e+06	1.86887	56	14.7828	0	51.5595	46.3863	58.2682	2534.71	1.86887	91.8754	0.355556	0.222222	0.488889	35502.1	22169.2	48835.5	0.0052562	0.0037106	0.00875136	1.74794e+06	1.74532e+06
3	20-24	4623	2793	1762	202	2789.04	4.73592e+06	58.8913	2962.2	103	173.159	4.73592e+06	3.6563	992	23.672	17.29	82.5633	74.5152	93.1241	3910.13	20.9463	992	0.346154	0.192308	0.538462	34511.9	19122.8	53744.3	0.0605115	0.0415811	0.118254	1.63936e+06	1.63446e+06
3	25-29	7057	3849	2681	447	4604.16	5.31856e+06	86.5679	5042.38	233	438.223	5.31856e+06	8.23951	641	34.7969	3.81264	121.365	108.994	136.467	6454.85	12.0521	641	0.277778	0.111111	0.5	27644.4	10967.6	49869.6	0.0433877	0.0315615	0.148122	1.47738e+06	1.47028e+06
3	30-34	9702	4857	3455	851	6296.11	5.62576e+06	111.916	7134.49	406	838.38	5.62576e+06	14.9025	2976	44.9857	37.997	156.902	141.982	176.239	8826.9	52.8995	2976	0.529412	0.294118	0.764706	52731.4	29196.7	76264.1	0.0999213	0.0791424	0.207739	2.97834e+06	2.96654e+06
3	35-39	11449	5341	3959	1428	7428.04	4.98502e+06	149.007	8849.71	636	1421.68	4.98502e+06	28.519	3119	59.895	34.0485	208.902	189.242	233.963	10413.8	62.5675	3119	0.357143	0.142857	0.571429	35442.8	13991.9	56887	0.175189	0.134739	0.558037	1.78036e+06	1.76683e+06
3	40-44	11512	4767	3658	1799	7453.36	3.87219e+06	192.484	9251.57	711	1798.21	3.87219e+06	46.4392	3612	77.3712	46.8414	269.856	244.51	303.486	10449.3	93.2806	3612	0.380952	0.190476	0.571429	37732.1	18672.1	56796.4	0.244862	0.208616	0.646136	1.47512e+06	1.46106e+06
3	45-49	14306	5519	4370	2667	9215.88	3.24052e+06	284.395	12039.9	1025	2824	3.24052e+06	87.1464	5070	114.316	69.3099	398.711	361.699	447.502	12920.3	156.456	5070	0.166667	0.0555556	0.333333	16111.5	4971.72	32808.3	0.938738	0.619408	3.8638	540087	522097
3	50-54	16442	6329	5061	3719	10174	2.61147e+06	389.589	14091.5	1407	3917.57	2.61147e+06	150.014	6933	156.599	115.469	546.188	494.737	614.81	14263.5	265.483	6933	0.5	0.272727	0.727273	49188.3	26538.1	71904.8	0.530966	0.498019	1.29673	1.30573e+06	1.28454e+06
3	55-59	18431	7664	6084	5193	10508.9	2.23259e+06	470.702	15876.8	2057	5367.95	2.23259e+06	240.436	9908	189.204	203.353	659.906	597.587	740.469	14733	443.789	9908	0.454545	0.181818	0.727273	44350.9	17059.4	71648.2	0.976335	0.807856	3.27508	1.01482e+06	990174
3	60-64	15508	6981	5603	5084	8366.38	1.80814e+06	462.706	13482	2126	5115.59	1.80814e+06	282.92	10317	185.99	287.666	648.696	585.197	730.489	11729.3	570.587	10317	0.1875	0.0625	0.375	17530.7	5002.3	36316	3.04313	1.94833	11.8991	339026	316980
3	65+	46777	20983	16734	19665	21621.9	3.68037e+06	587.492	40713.5	7847	19091.6	3.68037e+06	518.741	49365	236.149	822.564	823.641	745.557	922.214	30313	1341.3	49365	0.291667	0.125	0.5	27001.7	10295.6	47789.7	4.59876	3.32177	13.2906	1.07344e+06	993764
		166091	74510	56327	41376	93968.4	6.00111e+07	156.585	135345	16740	41376.9	6.00111e+07	68.9488	93767	62.9411	87.3008	219.526	199.158	246.292	131740	156.25	93818.2	0.343672	0.288557	0.378109	33991.5	28477.3	37441.5	0.454647	0.413239	0.541485	2.06241e+07	2.03986e+07
										HUS severe count	102
										HUS severe total	143
										prop HUS	0.713287
Symbols		B	C	A	D	(B-D)*(A/C)	P_H	S_M =	[(B-D)*(A/C)]/[(1- (E/A))]	E	[(B-D)*(A/C)]/[(1- (E/A))] -	P_D	F_M =	0,85*excess deaths provided (G)	S_N = [S_M/mean(HUS)] - S_M	{(0,85*G) -	Incidence non med attend severe +				Incidence non med attend fatal +		Wave AR = Nr of infections/P_H			(Attack rate x 100000) - Incidence total severe -			Incidence total fatal/(Attack rate x 100000)			Attack rate x P_H	Total number of infections -
								[(B-D)*(A/C)]x (100000/P_H)			[(B-D)*(A/C)]		{[(B-D)*(A/C)]/[(1- (E/A))] -	If value less than COVID-19 deaths, assign		[(B-D)*(A/C)]/[(1- (E/A))] -	Incidence hospitalisation				In hospital deaths (adjusted)					Incidence total fatal			x100				total fatals - total severe
													[(B-D)*(A/C)]}X (100000/P_D)	value of COVID-19 deaths		[(B-D)*(A/C)]}
																x (100000/P_D)		Bootstrapped					PHIRST-C

## Sheet: Wave 4
Wave nr	Age group	Total hospital admissions from DATCOV	Hospital admissions with admission reason from DATCOV	Nr COVID hospitalised (unadjusted)	Number of COVID-19 deaths irrespective of diagnosis	Nr COVID hospitalised (adjusted)	Pop estimate peak admit	Incidence hospitalisation	Nr COVID hospitalised (adjusted)/ COVID-19 hospitalisations that did not lead to death	COVID deaths from COVID admissions	In hospital deaths (adjusted)	Pop estimate peak death	Incidence in hospital death	COVID attrib excess deaths	Incidence non med attend severe	Incidence non med attend fatal	Incidence Total severe	Incidence Total severe CI low	Incidence Total severe CI high	Total severe	Incidence Total fatal	Total fatal	Attack rate	Attack rate CI low	Attack rate CI high	Incidence Non severe non fatal	Incidence Non severe non fatal CI low	Incidence Non severe non fatal CI high	IFR	IFR CI low	IFR CI high	Nr of infections	Nr non severe non fatal infections
4	0-4	5357	2098	1394	87	3501.61	5.66848e+06	61.7734	3631.88	50	130.268	5.67032e+06	2.29737	1835	24.8305	30.0641	86.6038	77.8889	97.6669	4909.12	32.3615	1834.4	0.53125	0.34375	0.71875	53006	34255.1	71749.3	0.0609157	0.0474688	0.09813	3.01138e+06	3.00464e+06
4	5-9	1642	648	375	14	942.13	5.63144e+06	16.7298	952.287	4	10.1577	5.62954e+06	0.180436	72	6.72473	1.09853	23.4545	20.799	26.9662	1320.83	1.27897	72.0243	0.652778	0.541667	0.763889	65253	54142.8	76362.7	0.00195927	0.00177905	0.00260482	3.67608e+06	3.67469e+06
4	10-14	1526	643	417	27	972.135	5.69925e+06	17.0572	993.579	9	21.4442	5.70061e+06	0.376173	221	6.85634	3.50061	23.9136	21.1331	27.2021	1362.9	3.87678	220.948	0.712121	0.590909	0.818182	71184.3	59065.7	81788.9	0.00544399	0.00500454	0.00685725	4.05856e+06	4.05698e+06
4	15-19	2847	1582	1005	52	1775.58	5.00123e+06	35.5029	1830.22	30	54.6334	5.0087e+06	1.09077	29	14.2708	0	49.7737	44.542	56.5051	2489.3	1.09077	54.5519	0.659091	0.522727	0.795455	65858.2	52221.7	79496.6	0.00165496	0.00125273	0.00243709	3.29627e+06	3.29372e+06
4	20-24	4158	2721	1781	116	2645.65	4.71074e+06	56.162	2760.34	74	114.691	4.70856e+06	2.4358	486	22.5749	7.88583	78.7369	70.8297	88.9171	3709.09	10.3216	486.225	0.653846	0.461538	0.807692	65295.6	46067.5	80686.1	0.015786	0.0136654	0.0239225	3.0801e+06	3.0759e+06
4	25-29	5625	3379	2270	208	3639.12	5.26811e+06	69.0783	3851.19	125	212.07	5.26375e+06	4.02888	414	27.7668	3.83624	96.8451	87.4544	109.485	5101.9	7.86512	414.343	0.722222	0.5	0.888889	72117.5	49894.8	88790.1	0.0108902	0.0104954	0.0190093	3.80475e+06	3.79923e+06
4	30-34	6768	3636	2447	362	4311.19	5.61382e+06	76.796	4686.57	196	375.386	5.61278e+06	6.68805	1597	30.869	21.7649	107.665	96.6323	121.111	6044.12	28.4529	1597.29	0.529412	0.294118	0.764706	52805.1	29268.3	76330.2	0.0537444	0.0415556	0.108232	2.97202e+06	2.96438e+06
4	35-39	6113	3174	2164	400	3895.06	5.05507e+06	77.0526	4322.52	214	427.458	5.06121e+06	8.44577	1248	30.9721	16.2124	108.025	96.9266	121.741	5460.73	24.6581	1246.49	0.571429	0.285714	0.857143	57010.2	28436.9	85565.2	0.0431517	0.0348573	0.100479	2.88861e+06	2.88191e+06
4	40-44	4498	2327	1657	420	2903.84	3.94722e+06	73.5668	3383.73	235	479.89	3.95382e+06	12.1374	1401	29.571	23.2967	103.138	92.3557	116.483	4071.08	35.4341	1398.66	0.571429	0.333333	0.761905	57004.3	33197.1	76052.8	0.0620097	0.0538797	0.121929	2.25556e+06	2.25009e+06
4	45-49	4010	2002	1435	413	2578.27	3.27221e+06	78.7929	3012.88	207	434.611	3.27498e+06	13.2706	1280	31.6717	25.8136	110.465	99.0572	123.879	3614.63	39.0842	1278.92	0.529412	0.294118	0.764706	52791.6	29256.3	76317.2	0.0738257	0.0595141	0.156142	1.73235e+06	1.72745e+06
4	50-54	3996	1820	1294	454	2518.32	2.64394e+06	95.2487	2995.14	206	476.815	2.64679e+06	18.0148	1433	38.2862	36.1262	133.535	119.915	151.552	3530.59	54.141	1431.46	0.333333	0.142857	0.52381	33145.7	14086.4	52189.8	0.162423	0.121882	0.453647	881315	876353
4	55-59	4168	1959	1432	517	2668.83	2.24557e+06	118.848	3233.3	250	564.473	2.2467e+06	25.1245	1578	47.7724	45.1118	166.621	150.013	188.77	3741.59	70.2362	1577.2	0.363636	0.0909091	0.636364	36126.8	8844.12	63394.1	0.19315	0.12994	0.923709	816571	811253
4	60-64	4056	1928	1400	615	2498.65	1.82564e+06	136.864	3098.42	271	599.765	1.82717e+06	32.8247	2061	55.014	79.9724	191.878	171.918	216.896	3503.01	112.797	2059.27	0.533333	0.266667	0.8	53028.7	26338.6	79677.1	0.211495	0.16416	0.494373	973677	968115
4	65+	15709	6958	5065	3382	8973.3	3.71491e+06	241.549	12397.7	1399	3424.35	3.71793e+06	92.1036	10200	97.093	182.243	338.642	306.327	380.174	12580.2	274.346	10191.7	0.208333	0.0822917	0.375	20220.3	7499.16	36835.6	1.31686	0.878066	4.11533	773939	751167
		70473	34875	24136	7067	43823.7	6.02977e+07	72.6789	51149.7	3270	7326.01	6.03229e+07	12.1447	23855	29.2141	27.4009	101.893	92.2747	114.324	61439.1	39.5455	23863.5	0.567537	0.532663	0.628204	56612.3	53114.7	62679.4	0.0696792	0.0629502	0.0742411	3.42212e+07	3.41359e+07
										HUS severe count	102
										HUS severe total	143
										prop HUS	0.713287
Symbols		B	C	A	D	(B-D)*(A/C)	P_H	S_M =	[(B-D)*(A/C)]/[(1- (E/A))]	E	[(B-D)*(A/C)]/[(1- (E/A))] -	P_D	F_M =	0,85*excess deaths provided (G)	S_N = [S_M/mean(HUS)] - S_M	{(0,85*G) -	Incidence non med attend severe +				Incidence non med attend fatal +		Wave AR = Nr of infections/P_H			(Attack rate x 100000) - Incidence total severe -			Incidence total fatal/(Attack rate x 100000)			Attack rate x P_H	Total number of infections -
								[(B-D)*(A/C)]x (100000/P_H)			[(B-D)*(A/C)]		{[(B-D)*(A/C)]/[(1- (E/A))] -	If value less than COVID-19 deaths, assign		[(B-D)*(A/C)]/[(1- (E/A))] -	Incidence hospitalisation				In hospital deaths (adjusted)					Incidence total fatal			x100				total fatals - total severe
													[(B-D)*(A/C)]}X (100000/P_D)	value of COVID-19 deaths		[(B-D)*(A/C)]}
																x (100000/P_D)							PHIRST-C

## Sheet: Wave 5
Wave nr	Age group	Total hospital admissions from DATCOV	Hospital admissions with admission reason from DATCOV	Nr COVID hospitalised (unadjusted)	Number of COVID-19 deaths irrespective of diagnosis	Nr COVID hospitalised	Pop estimate peak admit	Incidence hospitalisation	Nr COVID hospitalised (adjusted)/ COVID-19 hospitalisations that did not lead to death	COVID deaths from COVID admissions	In hospital deaths (adjusted)	Pop estimate peak death	Incidence in hospital death	COVID attrib excess deaths	Incidence non med attend severe	Incidence non med attend fatal	Incidence Total severe	Incidence Total severe CI low	Incidence Total severe CI high	Total severe	Incidence Total fatal	Total fatal	Attack rate	Attack Rate CI low	Attack rate CI high	Incidence Non severe non fatal	Incidence Non severe non fatal CI low	Incidence Non severe non fatal CI high	IFR	IFR CI low	IFR CI high	Nr of infections	Nr non severe non fatal infections
5	0-4	2863	859	639	27	2109.67	5.68785e+06	37.0907	2160.38	15	50.7132	5.68785e+06	0.891604	1105	14.909	18.5358	51.9998	46.1736	58.8388	2957.67	19.4274	1105	0.375	0.21875	0.53125	37428.6	21803.5	53056.1	0.0518063	0.0365691	0.0888108	2.13295e+06	2.12888e+06
5	5-9	708	170	131	4	542.494	5.61149e+06	9.66756	555.209	3	12.7147	5.61149e+06	0.226583	3	3.88598	0	13.5535	11.6264	15.6087	760.555	0.226583	12.7147	0.472222	0.361111	0.583333	47208.4	36097.8	58319.6	0.000479824	0.00011487	0.00115813	2.64987e+06	2.6491e+06
5	10-14	535	178	121	10	356.882	5.71347e+06	6.24633	378.796	7	21.9138	5.71347e+06	0.383546	191	2.51078	2.95943	8.7571	7.45122	10.4868	500.335	3.34298	191	0.393939	0.272727	0.515152	39381.8	27260.6	51502.4	0.00848602	0.00648931	0.0122576	2.25076e+06	2.25007e+06
5	15-19	766	410	302	19	550.229	5.08025e+06	10.8307	571.028	11	20.799	5.08025e+06	0.40941	11	4.35353	0	15.1843	13.2162	17.6402	771.4	0.40941	20.799	0.355556	0.222222	0.489444	35540	22205.6	48930.7	0.00115146	0.000551932	0.00217009	1.80631e+06	1.80552e+06
5	20-24	1000	608	420	31	669.375	4.68787e+06	14.2789	699.347	18	29.972	4.68787e+06	0.639353	257	5.73955	4.84288	20.0184	17.6374	22.9533	938.438	5.48224	257	0.384615	0.192308	0.576923	38436	19206.4	57666	0.0142538	0.00950254	0.0285076	1.80303e+06	1.80183e+06
5	25-29	1338	778	576	69	939.517	5.22247e+06	17.9899	1028.82	50	89.3077	5.22247e+06	1.71007	167	7.23123	1.48766	25.2211	22.3414	28.7274	1317.17	3.19772	167	0.222222	0.0555556	0.444444	22193.8	5526.59	44415.2	0.0143897	0.00719487	0.057559	1.16055e+06	1.15906e+06
5	30-34	1638	919	670	94	1125.66	5.60294e+06	20.0905	1228.32	56	102.666	5.60294e+06	1.83236	1197	8.07558	19.5314	28.1661	25.0907	31.8362	1578.13	21.3638	1197	0.176471	0.0588235	0.352941	17597.5	5831.1	35245.6	0.121061	0.0605307	0.363184	988755	985980
5	35-39	1628	865	638	122	1110.78	5.1199e+06	21.6954	1243.3	68	132.515	5.1199e+06	2.58822	747	8.7207	12.0019	30.4161	27.1771	34.3909	1557.28	14.5901	747	0.357143	0.142857	0.642857	35669.3	14240.1	64238.8	0.0408523	0.0226957	0.102131	1.82854e+06	1.82623e+06
5	40-44	1366	715	499	126	865.399	4.017e+06	21.5434	999.616	67	134.217	4.017e+06	3.34122	796	8.65959	16.4745	30.203	26.5198	34.6503	1213.25	19.8158	796	0.285714	0.0952381	0.47619	28521.4	9474.16	47569.4	0.0693552	0.0416131	0.208065	1.14772e+06	1.14571e+06
5	45-49	1298	600	429	100	856.57	3.30142e+06	25.9455	972.139	51	115.569	3.30142e+06	3.50059	548	10.4291	13.0983	36.3746	31.9889	41.6291	1200.88	16.5989	548	0.222222	0.0555556	0.390278	22169.2	5503.51	38978.4	0.0746952	0.0425496	0.298781	733648	731899
5	50-54	1296	515	372	115	853.072	2.67404e+06	31.902	1013.87	59	160.803	2.67404e+06	6.01348	840	12.8234	25.3997	44.7254	39.1834	51.7022	1195.97	31.4132	840	0.318182	0.136364	0.5	31742	13560.1	49926.7	0.0987271	0.0628263	0.230363	850831	848795
5	55-59	1367	568	419	124	916.931	2.25749e+06	40.6173	1073.17	61	156.237	2.25749e+06	6.92082	318	16.3265	7.16561	56.9438	49.9635	65.51	1285.5	14.0864	318	0.272727	0.0909091	0.545455	27201.7	9016.28	54477	0.0516502	0.0258251	0.154951	615680	614076
5	60-64	1487	611	450	145	988.38	1.84178e+06	53.6645	1158.26	66	169.878	1.84178e+06	9.22358	1015	21.571	45.8863	75.2355	66.3285	86.2062	1385.67	55.1099	1015	0.375	0.125	0.625	37369.7	12374	62369.9	0.14696	0.0881758	0.440879	690666	688265
5	65+	6933	2194	1599	1074	4270.07	3.74675e+06	113.967	5560.14	371	1317.52	3.74675e+06	35.1642	7566	45.8104	166.771	159.778	144.074	180.544	5986.48	201.935	7566	0.416667	0.248958	0.625	41305	24512.1	62134.9	0.484644	0.323096	0.811778	1.56115e+06	1.54759e+06
		24223	9990	7265	2060	16155	6.05647e+07	26.674	18642.4	903	2514.82	6.05647e+07	4.15229	14761	10.7219	20.22	37.3959	33.97	42.0296	22648.7	24.3723	14780.5	0.333865	0.310945	0.410448	33324.7	31033.6	40980.1	0.0730004	0.0593797	0.0783812	2.02204e+07	2.0183e+07
											HUS severe count	102
											HUS severe total	143
											prop HUS	0.713287
Symbols		B	C	A	D	(B-D)*(A/C)	P_H	S_M =	[(B-D)*(A/C)]/[(1- (E/A))]	E	[(B-D)*(A/C)]/[(1- (E/A))] -	P_D	F_M =	0,85*excess deaths provided (G)	S_N = [S_M/mean(HUS)] - S_M	{(0,85*G) -	Incidence non med attend severe +				Incidence non med attend fatal +		Wave AR = Nr of infections/P_H			(Attack rate x 100000) - Incidence total severe -			Incidence total fatal/(Attack rate x 100000)			Attack rate x P_H	Total number of infections -
								[(B-D)*(A/C)]x (100000/P_H)			[(B-D)*(A/C)]		{[(B-D)*(A/C)]/[(1- (E/A))] -	If value less than COVID-19 deaths, assign		[(B-D)*(A/C)]/[(1- (E/A))] -	Incidence hospitalisation				In hospital deaths (adjusted)					Incidence total fatal			x100				total fatals - total severe
													[(B-D)*(A/C)]}X (100000/P_D)	value of COVID-19 deaths		[(B-D)*(A/C)]}
																x (100000/P_D)							PHIRST-C
																		Bootstrapped

## Sheet: Nationalv2
Wave nr	Total hospital admissions from DATCOV	Hospital admissions with admission reason from DATCOV	Nr COVID hospitalised (unadjusted)	Number of COVID-19 deaths irrespective of diagnosis	Nr COVID hospitalised (adjusted)	Pop estimate peak admit	Incidence hospitalisation	Incidence hospitalisation CI_low	Incidence hospitalisation CI_high	Pop estimate peak death	Nr COVID hospitalised (adjusted)/ COVID-19 hospitalisations that did not lead to death	In hospital deaths	HFR	HFR CI_low	HFR CI_high	Incidence in hospital death	Incidence in hospital death CI_low	Incidence in hospital death CI_high	Incidence non med attend severe	Incidence non med attend severe CI_low	Incidence non med attend severe CI_high	Non med attend severe	COVID attrib excess deaths	COVID deaths from COVID admissions	Incidence non med attend fatal	Non med attend fatal	SRIF	SRIF CI_low	SRIF CI_high	Incidence Total severe	Incidence Total severe CI low	Incidence Total severe CI high	Total severe	Incidence Total fatal	Total fatal	Attack rate	Attack rate CI low	Attack rate CI high	Incidence Non severe non fatal	Incidence Non severe non fatal CI low	Incidence Non severe non fatal CI high	IFR	IFR CI low	IFR CI high	Nr of infections	Nr non severe non fatal infections
1	94493	33938	24789	19463	54225	5.93964e+07	91.2934	90.6647	91.9123	5.93964e+07	82343.7	28118.7	0.34148	0.332474	0.350731	47.3408	45.5559	49.2342	36.6964	24.5112	52.2104	21796.3	40516	8139	20.8721	12763.3	0.369313	0.28377	0.461017	127.99	116.08	143.579	76021.3	68.2129	40882	0.254113	0.18612	0.280757	25215.1	18421.8	27884.6	0.268435	0.24296	0.3665	1.50934e+07	1.49765e+07
2	134418	62001	47963	34156	77064.2	5.96944e+07	129.098	128.575	129.668	5.96944e+07	113632	36616.5	0.3221	0.316615	0.327331	61.34	59.8845	62.7845	51.8923	34.4024	73.7571	30976.8	85363	15332	81.6601	48793.1	0.611446	0.525006	0.702351	180.985	163.985	202.832	108038	143	85409.6	0.241535	0.208333	0.294271	23829.5	20516.9	29106.6	0.592047	0.485947	0.6864	1.44183e+07	1.42248e+07
3	166091	74510	56327	41376	93971.1	6.00111e+07	156.59	155.91	157.238	6.00111e+07	135345	41526.3	0.306473	0.301539	0.3114	69.1977	67.612	70.7877	62.9429	41.7814	89.5607	37772.7	93767	16740	87.0518	52291.9	0.580366	0.493316	0.675133	219.526	199.158	246.292	131740	156.25	93818.2	0.343672	0.288557	0.378109	33991.5	28477.3	37441.5	0.454647	0.413239	0.541485	2.06241e+07	2.03986e+07
4	70473	34875	24136	7067	43823.3	6.02977e+07	72.6783	72.1688	73.183	6.03229e+07	51149.7	7375.81	0.144061	0.139671	0.148667	12.2272	11.8086	12.6751	29.2138	19.4135	41.5723	17615.3	23855	3270	27.3183	16504.8	0.483235	0.395175	0.583034	101.893	92.2747	114.324	61439.1	39.5455	23863.5	0.567537	0.532663	0.628204	56612.3	53114.7	62679.4	0.0696792	0.0629502	0.0742411	3.42212e+07	3.41359e+07
5	24223	9990	7265	2060	16158.1	6.05647e+07	26.6791	26.3477	26.9967	6.05647e+07	18642.4	2514.82	0.134677	0.126393	0.143588	4.15229	3.86411	4.46319	10.7239	7.13137	15.2835	6494.93	14761	903	20.22	12265.7	0.65344	0.569001	0.737413	37.3959	33.97	42.0296	22648.7	24.3723	14780.5	0.333865	0.310945	0.410448	33324.7	31033.6	40980.1	0.0730004	0.0593797	0.0783812	2.02204e+07	2.0183e+07
	489698	215314	160480	104122	285242	2.99964e+08				2.99989e+08	401113	116152										114656	258262	44384		142619							399887		258754										1.04577e+08	1.03919e+08
