# Supplementary material for: Burden of SARS-CoV-2 infection and severe illness in South Africa (March 2020–August 2022): a synthesis of epidemiological data
Source: BMJ Public Health. 2025 Nov 21;3(2):e002174. doi: 10.1136/bmjph-2024-002174 (PMC12645600; doi:10.1136/bmjph-2024-002174)
Supplement: Supplementary file 10 [file bmjph-3-2-s010.xlsx]

## Sheet: Wave 1
Wave nr	Age group	Total hospital admissions from DATCOV	Hospital admissions with admission reason from DATCOV	Nr COVID hospitalised (unadjusted)	Number of COVID-19 deaths irrespective of diagnosis	Nr COVID hospitalised (adjusted)	Pop estimate peak admit	Incidence hospitalisation	Nr COVID hospitalised (adjusted)/ COVID-19 hospitalisations that did not lead to death	COVID deaths from COVID admissions	In hospital deaths (adjusted)	Pop estimate peak death	Incidence in hospital death	COVID attrib excess deaths	Incidence non med attend severe	Incidence non med attend fatal	Incidence Total severe	Incidence Total severe CI low	Incidence Total severe CI high	Total severe	Incidence Total fatal	Total fatal	Attack rate	Attack rate CI low	Attack rate CI high	Incidence Non severe non fatal	Incidence Non severe non fatal CI low	Incidence Non severe non fatal CI high	IFR	IFR CI low	IFR CI high	Nr of infections
1	0-4	1299	451	256	51	708.399	5.60322e+06	12.6427	816.893	34	108.494	5.60322e+06	1.93627	34	5.08187	0	17.7246	15.2386	20.4929	993.148	1.93627	108.494	0.0714286	0.0714286	0.285714	7123.2	7120.68	28549.9	0.0271078	0.00649232	0.0367922	400230
1	5-9	415	167	84	17	200.192	5.70106e+06	3.51148	227.245	10	27.0529	5.70106e+06	0.474525	10	1.41148	0	4.92296	3.95385	6.06326	280.661	0.474525	27.0529	0.107143	0.0357143	0.196429	10708.9	3565.6	19637.3	0.0044289	0.00153764	0.0160519	610827
1	10-14	625	297	133	19	271.374	5.60414e+06	4.84238	288.742	8	17.3679	5.60414e+06	0.309912	130	1.94645	2.0098	6.78883	5.57299	8.09351	380.455	2.31971	130	0.207547	0.113208	0.320755	20745.6	11310.5	32066.5	0.0111768	0.00728768	0.0206484	1.16312e+06
1	15-19	1387	744	298	59	531.914	4.78198e+06	11.1233	612.009	39	80.0952	4.78198e+06	1.67494	39	4.47113	0	15.5944	13.4056	18.1968	745.723	1.67494	80.0952	0.282051	0.153205	0.435897	28187.9	15300.8	43571.5	0.00593841	0.00326936	0.012312	1.34876e+06
1	20-24	2407	1107	554	106	1151.54	4.8158e+06	23.9117	1250.89	44	99.3485	4.8158e+06	2.06297	351	9.61157	5.22554	33.5233	29.8658	38.2332	1614.41	7.28852	351	0.190476	0.047619	0.380952	19006.8	4721.08	38053.8	0.0382647	0.0191324	0.153059	917294
1	25-29	4574	1868	1081	214	2523.1	5.40741e+06	46.6601	2783.14	101	260.034	5.40741e+06	4.80885	86	18.7555	0	65.4156	58.494	74.0444	3537.29	4.80885	260.034	0.153846	0.0769231	0.384615	15314.4	7616.76	38388.8	0.0312575	0.0125294	0.0721116	831910
1	30-34	6637	2530	1568	441	3840.05	5.63189e+06	68.1841	4513.64	234	673.592	5.63189e+06	11.9603	1259	27.4073	10.3945	95.5914	86.1115	108.282	5383.6	22.3549	1259	0.375	0.1875	0.625	37382.1	18624.9	62380.3	0.059613	0.0357962	0.119321	2.11196e+06
1	35-39	7754	2705	1842	683	4815.08	4.79635e+06	100.39	5815.98	317	1000.9	4.79635e+06	20.868	1096	40.353	1.98267	140.743	126.792	158.948	6750.55	22.8507	1096	0.444444	0.111111	0.777778	44280.9	10956.1	77614.9	0.0514141	0.0294063	0.205844	2.13171e+06
1	40-44	8062	2803	1955	875	5012.7	3.72535e+06	134.556	6222.11	380	1209.41	3.72535e+06	32.4643	1369	54.0863	4.28383	188.642	170.15	211.491	7027.6	36.7482	1369	0.5	0.25	0.75	49774.6	24780.3	74765.7	0.0734964	0.0489976	0.146993	1.86268e+06
1	45-49	9105	2930	2162	1286	5769.51	3.15868e+06	182.656	7527.88	505	1758.36	3.15868e+06	55.6675	1803	73.4204	1.4132	256.076	230.427	289.72	8088.63	57.0807	1803	0.466667	0.2	0.733333	46353.5	19690.1	73016.8	0.122316	0.0778374	0.285404	1.47405e+06
1	50-54	10300	3317	2545	1738	6569.28	2.56024e+06	256.589	9150.96	718	2581.69	2.56024e+06	100.838	2764	103.139	7.12098	359.727	323.261	405.637	9209.87	107.959	2764	0.444444	0.222222	0.666667	43976.8	21763.3	66218.5	0.242907	0.161938	0.485815	1.13788e+06
1	55-59	10532	3562	2815	2461	6378.4	2.20122e+06	289.766	9695.03	963	3316.63	2.20122e+06	150.672	4340	116.475	46.4909	406.241	367.005	455.928	8942.27	197.163	4340	0.3	0.1	0.6	29396.6	9377.52	59400.6	0.65721	0.328681	1.97208	660367
1	60-64	9024	3294	2711	2758	5156.99	1.78788e+06	288.441	9270.96	1203	4113.97	1.78788e+06	230.103	5695	115.942	88.4307	404.384	364.309	454.647	7229.9	318.534	5695	0.0714286	0.0714286	0.214286	6419.94	6376.5	20750.4	4.45947	1.48649	4.45947	127706
1	65+	22372	8163	6785	8755	11296.5	3.62119e+06	311.955	24168.3	3583	12871.8	3.62119e+06	355.457	23917	125.394	305.017	437.349	397.457	491.826	15837.2	660.474	23917	0.0869565	0.0434783	0.217391	7597.83	3211.71	20658	7.59545	3.03856	15.1928	314886
		94493	33938	24789	19463	54225	5.93964e+07	91.2934	82343.7	8139	28118.7	5.93964e+07	47.3408	42893	36.6964	24.874	127.99	116.08	143.579	76021.3	72.2148	43199.7	0.254113	0.18612	0.280757	25211.1	18417.7	27880.6	0.284184	0.257256	0.388065	1.50934e+07
												HUS severe count	102				Medically and non-medically attended
												HUS severe total	143				severe non-fatal incidence total
												prop HUS	0.713287
Symbols		B	C	A	D	(B-D)*(A/C)	P_H	S_M =	[(B-D)*(A/C)]/[(1- (E/A))]	E	[(B-D)*(A/C)]/[(1- (E/A))] -	P_D	F_M =	0,85*excess deaths provided (G)	S_N = [S_M/mean(HUS)] - S_M	{(0,85*G) -	Incidence non med attend severe +				Incidence non med attend fatal +		Wave AR = Nr of infections/P_H			(Attack rate x 100000) - Incidence total severe -			Incidence total fatal/(Attack rate x 100000)			Attack rate x P_H
								[(B-D)*(A/C)]x (100000/P_H)			[(B-D)*(A/C)]		{[(B-D)*(A/C)]/[(1- (E/A))] -	If value less than COVID-19 deaths, assign		[(B-D)*(A/C)]/[(1- (E/A))] -	Incidence hospitalisation				In hospital deaths (adjusted)					Incidence total fatal
													[(B-D)*(A/C)]}X (100000/P_D)	value of COVID-19 deaths		[(B-D)*(A/C)]}
																x (100000/P_D)

## Sheet: Wave 2
Wave nr	Age group	Total hospital admissions from DATCOV	Hospital admissions with admission reason from DATCOV	Nr COVID hospitalised (unadjusted)	Number of COVID-19 deaths irrespective of diagnosis	Nr COVID hospitalised (adjusted)	Pop estimate peak admit	Incidence hospitalisation	Nr COVID hospitalised (adjusted)/ COVID-19 hospitalisations that did not lead to death	COVID deaths from COVID admissions	In hospital deaths	Pop estimate peak death	Incidence in hospital death	COVID attrib excess deaths	Incidence non med attend severe	Incidence non med attend fatal	Incidence Total severe	Incidence Total severe CI low	Incidence Total severe CI high	Total severe	Incidence Total fatal	Total fatal	Attack rate	Attack rate CI low	Attack rate CI high	Incidence Non severe non fatal	Incidence Non severe non fatal CI low	Incidence Non severe non fatal CI high	IFR	IFR CI low	IFR CI high	Nr of infections
2	0-4	2267	1021	733	82	1568.66	5.6248e+06	27.8883	1683.5	50	114.836	5.6248e+06	2.0416	330	11.21	3.82527	39.0983	34.9486	44.2205	2199.2	5.86687	330	0.153846	0.0384615	0.307692	15339.7	3800.76	30724.9	0.0381347	0.0191251	0.153001	865355
2	5-9	600	281	176	7	371.416	5.67763e+06	6.54175	377.857	3	6.44075	5.67763e+06	0.113441	3	2.62953	0	9.17127	7.90403	10.809	520.711	0.113441	6.44075	0.173913	0.101087	0.26087	17382	10097.8	26078.1	0.000652284	0.000227868	0.00188294	987414
2	10-14	839	469	225	28	389.072	5.64301e+06	6.89477	418.858	16	29.7855	5.64301e+06	0.527829	244	2.77143	3.7961	9.6662	8.26232	11.3445	545.464	4.32393	244	0.393939	0.287879	0.515152	39379.9	28772.8	51501.1	0.0109761	0.00839352	0.01502	2.223e+06
2	15-19	1972	1229	632	75	975.512	4.84726e+06	20.125	1055.69	48	80.1791	4.84726e+06	1.65411	38	8.08947	0	28.2145	25.0086	32.3698	1367.63	1.65411	80.1791	0.209302	0.0930233	0.348837	20900.4	9272.35	34853	0.00790298	0.00438543	0.019351	1.01454e+06
2	20-24	3376	2096	1322	186	2012.01	4.77647e+06	42.1234	2194.62	110	182.608	4.77647e+06	3.82308	655	16.932	9.88996	59.0554	53.0633	66.8696	2820.76	13.713	655	0.307692	0.153846	0.5	30696.5	15309.3	49925.4	0.0445674	0.027468	0.0892709	1.46968e+06
2	25-29	5085	2750	1864	374	3193.2	5.36367e+06	59.5339	3581.3	202	388.103	5.36367e+06	7.23577	505	23.9303	2.17943	83.4642	75.5067	94.1858	4476.74	9.41519	505	0.388889	0.166667	0.611111	38796	16575.1	61019.3	0.0242105	0.0154067	0.0564912	2.08587e+06
2	30-34	7634	3762	2674	688	4937.16	5.62888e+06	87.7113	5678.27	349	741.105	5.62888e+06	13.1661	2369	35.2565	28.9204	122.968	111.077	139.186	6921.71	42.0865	2369	0.176471	0.0588235	0.352941	17482	5711.66	35133.4	0.23849	0.119245	0.715471	993332
2	35-39	9418	4199	3071	1015	6145.66	4.88792e+06	125.731	7245.03	466	1099.38	4.88792e+06	22.4917	2575	50.5391	30.1892	176.271	159.3	197.881	8615.97	52.6809	2575	0.153846	0.0769231	0.384615	15155.7	7450.28	38228	0.342426	0.13697	0.684851	751988
2	40-44	9905	4108	3145	1432	6486.75	3.79662e+06	170.856	8073.15	618	1586.39	3.79662e+06	41.7843	3102	68.6774	39.9199	239.533	216.254	268.467	9094.17	81.7042	3102	0.190476	0.047619	0.380952	18726.4	4436.92	37768.8	0.428947	0.214474	1.71579	723166
2	45-49	12163	4932	3910	2203	7896.11	3.19854e+06	246.866	10229.9	892	2333.77	3.19854e+06	72.9637	4805	99.2305	77.2611	346.097	313.639	388.78	11070	150.225	4805	0.352941	0.117647	0.588235	34797.8	11283.8	58335.6	0.425637	0.255382	1.27691	1.1289e+06
2	50-54	13993	5619	4496	2946	8839.17	2.58518e+06	341.917	12094	1210	3254.84	2.58518e+06	125.904	6557	137.437	127.734	479.354	435.302	539.274	12392.2	253.638	6557	0.111111	0.0555556	0.277778	10378.1	4784.72	27048.4	2.28274	0.913236	4.56618	287242
2	55-59	15500	6506	5257	4162	9161.37	2.21655e+06	413.317	13543.7	1701	4382.31	2.21655e+06	197.709	9380	166.137	225.472	579.455	523.648	652.637	12843.9	423.181	9380	0.1	0.1	0.3	8997.36	8937.82	29026.4	4.23181	1.41075	4.23226	221655
2	60-64	14602	6715	5438	4992	7782.45	1.79778e+06	432.892	13308.5	2258	5526.03	1.79778e+06	307.38	12419	174.006	383.415	606.897	549.646	682.866	10910.7	690.795	12419	0.25	0.0625	0.5	23702.3	4944.53	48660.6	2.76318	1.3817	11.0536	449446
2	65+	37064	18314	15020	15966	17305.6	3.65004e+06	474.12	34196.3	7409	16890.7	3.65004e+06	462.755	47402	190.578	835.915	664.698	603.765	747.746	24261.8	1298.67	47402	0.333333	0.166667	0.541667	31370	14641.3	52134.7	3.89601	2.39765	7.79235	1.21668e+06
		134418	62001	47963	34156	77064.2	5.96944e+07	129.098	113681	15332	36616.5	5.96944e+07	61.34	90384	51.8923	90.0713	180.99	163.985	202.832	108041	151.411	90429.6	0.241535	0.208333	0.294271	23821.1	20508.5	29098.2	0.626871	0.51457	0.72683	1.44183e+07
										HUS severe count	102
										HUS severe total	143
										prop HUS	0.713287
Symbols		B	C	A	D	(B-D)*(A/C)	P_H	S_M =	[(B-D)*(A/C)]/[(1- (E/A))]	E	[(B-D)*(A/C)]/[(1- (E/A))] -	P_D	F_M =	0,85*excess deaths provided (G)	S_N = [S_M/mean(HUS)] - S_M	{(0,85*G) -	Incidence non med attend severe +				Incidence non med attend fatal +		Wave AR = Nr of infections/P_H			(Attack rate x 100000) - Incidence total severe -			Incidence total fatal/(Attack rate x 100000)			Attack rate x P_H
								[(B-D)*(A/C)]x (100000/P_H)			[(B-D)*(A/C)]		{[(B-D)*(A/C)]/[(1- (E/A))] -	If value less than COVID-19 deaths, assign		[(B-D)*(A/C)]/[(1- (E/A))] -	Incidence hospitalisation				In hospital deaths (adjusted)					Incidence total fatal
													[(B-D)*(A/C)]}X (100000/P_D)	value of COVID-19 deaths		[(B-D)*(A/C)]}
																x (100000/P_D)

## Sheet: Wave 3
Wave nr	Age group	Total hospital admissions from DATCOV	Hospital admissions with admission reason from DATCOV	Nr COVID hospitalised (unadjusted)	Number of COVID-19 deaths irrespective of diagnosis	Nr COVID hospitalised (adjusted)	Pop estimate peak admit	Incidence hospitalisation	Nr COVID hospitalised (adjusted)/ COVID-19 hospitalisations that did not lead to death	COVID deaths from COVID admissions	In hospital deaths	Pop estimate peak death	Incidence in hospital death	COVID attrib excess deaths	Incidence non med attend severe	Incidence non med attend fatal	Incidence Total severe	Incidence Total severe CI low	Incidence Total severe CI high	Total severe	Incidence Total fatal	Total fatal	Attack rate	Attack rate CI low	Attack rate CI high	Incidence Non severe non fatal	Incidence Non severe non fatal CI low	Incidence Non severe non fatal CI high	IFR	IFR CI low	IFR CI high	Nr of infections
3	0-4	3875	1659	1036	144	2329.91	5.64734e+06	41.2567	2538.15	85	208.246	5.64734e+06	3.68751	360	16.5836	2.68718	57.8403	51.8361	65.0716	3266.44	6.37469	360	0.3125	0.15625	0.46875	31185.8	15560.9	46814.8	0.020399	0.0135993	0.040798	1.76479e+06
3	5-9	1155	567	292	24	582.455	5.65337e+06	10.3028	611.787	14	29.3323	5.65337e+06	0.518845	14	4.14132	0	14.4441	12.5628	16.6899	816.579	0.518845	29.3323	0.236111	0.138889	0.333333	23596.1	13875.1	33319.7	0.00219746	0.00102537	0.00420475	1.33482e+06
3	10-14	1679	974	474	55	790.324	5.68372e+06	13.905	851.395	34	61.0705	5.68372e+06	1.07448	446	5.58928	6.77249	19.4943	17.1694	22.2106	1108	7.84697	446	0.378788	0.257576	0.484848	37851.4	25731.6	48457.5	0.020716	0.0161844	0.0304647	2.15293e+06
3	15-19	3575	2227	1158	98	1807.98	4.91609e+06	36.7767	1899.85	56	91.8754	4.91609e+06	1.86887	56	14.7828	0	51.5595	46.3863	58.2682	2534.71	1.86887	91.8754	0.355556	0.222222	0.488889	35502.1	22169.2	48835.5	0.0052562	0.00339157	0.00864837	1.74794e+06
3	20-24	4623	2793	1762	202	2789.04	4.73592e+06	58.8913	2962.2	103	173.159	4.73592e+06	3.6563	1050	23.672	18.5147	82.5633	74.5152	93.1241	3910.13	22.171	1050	0.346154	0.192308	0.538462	34510.7	19121.5	53743	0.0640495	0.0412139	0.115399	1.63936e+06
3	25-29	7057	3849	2681	447	4604.16	5.31856e+06	86.5679	5042.38	233	438.223	5.31856e+06	8.23951	679	34.7969	4.52712	121.365	108.994	136.467	6454.85	12.7666	679	0.277778	0.111111	0.5	27643.6	10966.9	49868.9	0.0459598	0.0255332	0.1149	1.47738e+06
3	30-34	9702	4857	3455	851	6296.11	5.62576e+06	111.916	7134.49	406	838.38	5.62576e+06	14.9025	3151	44.9857	41.1077	156.902	141.982	176.239	8826.9	56.0102	3151	0.529412	0.294118	0.764706	52728.3	29193.5	76261	0.105797	0.0732674	0.190495	2.97834e+06
3	35-39	11449	5341	3959	1428	7428.04	4.98502e+06	149.007	8849.71	636	1421.68	4.98502e+06	28.519	3303	59.895	37.7395	208.902	189.242	233.963	10413.8	66.2585	3303	0.357143	0.142857	0.571429	35439.1	13988.2	56883.3	0.185524	0.115952	0.46381	1.78036e+06
3	40-44	11512	4767	3658	1799	7453.36	3.87219e+06	192.484	9251.57	711	1798.21	3.87219e+06	46.4392	3824	77.3712	52.3163	269.856	244.51	303.486	10449.3	98.7556	3824	0.380952	0.190476	0.571429	37726.6	18666.6	56790.9	0.259233	0.172867	0.518602	1.47512e+06
3	45-49	14306	5519	4370	2667	9215.88	3.24052e+06	284.395	12039.9	1025	2824	3.24052e+06	87.1464	5368	114.316	78.5059	398.711	361.699	447.502	12920.3	165.652	5368	0.166667	0.0555556	0.333333	16102.3	4962.5	32799	0.993914	0.49705	2.9823	540087
3	50-54	16442	6329	5061	3719	10174	2.61147e+06	389.589	14091.5	1407	3917.57	2.61147e+06	150.014	7341	156.599	131.092	546.188	494.737	614.81	14263.5	281.106	7341	0.5	0.272727	0.727273	49172.7	26522.5	71889.1	0.562213	0.386574	1.03086	1.30573e+06
3	55-59	18431	7664	6084	5193	10508.9	2.23259e+06	470.702	15876.8	2057	5367.95	2.23259e+06	240.436	10491	189.204	229.466	659.906	597.587	740.469	14733	469.902	10491	0.454545	0.181818	0.727273	44324.7	17033.2	71622	1.03378	0.646177	2.58471	1.01482e+06
3	60-64	15508	6981	5603	5084	8366.38	1.80814e+06	462.706	13482	2126	5115.59	1.80814e+06	282.92	10924	185.99	321.237	648.696	585.197	730.489	11729.3	604.157	10924	0.1875	0.0625	0.375	17497.1	4968.68	36282.4	3.22217	1.61123	9.6674	339026
3	65+	46777	20983	16734	19665	21624.6	3.68037e+06	587.566	40865.6	7847	19241	3.68037e+06	522.8	52268	236.178	897.383	823.744	745.557	922.214	30316.8	1420.18	52268	0.291667	0.125	0.5	26922.7	10216.7	47710.7	4.8692	2.84047	11.3619	1.07344e+06
		166091	74510	56327	41376	93971.1	6.00111e+07	156.59	135497	16740	41526.3	6.00111e+07	69.1977	99275	62.9429	96.2301	219.532	199.158	246.292	131744	165.428	99326.2	0.343672	0.288557	0.378109	33982.3	28468.1	37432.3	0.481353	0.437553	0.573345	2.06241e+07
										HUS severe count	102
										HUS severe total	143
										prop HUS	0.713287
Symbols		B	C	A	D	(B-D)*(A/C)	P_H	S_M =	[(B-D)*(A/C)]/[(1- (E/A))]	E	[(B-D)*(A/C)]/[(1- (E/A))] -	P_D	F_M =	0,85*excess deaths provided (G)	S_N = [S_M/mean(HUS)] - S_M	{(0,85*G) -	Incidence non med attend severe +				Incidence non med attend fatal +		Wave AR = Nr of infections/P_H			(Attack rate x 100000) - Incidence total severe -			Incidence total fatal/(Attack rate x 100000)			Attack rate x P_H
								[(B-D)*(A/C)]x (100000/P_H)			[(B-D)*(A/C)]		{[(B-D)*(A/C)]/[(1- (E/A))] -	If value less than COVID-19 deaths, assign		[(B-D)*(A/C)]/[(1- (E/A))] -	Incidence hospitalisation				In hospital deaths (adjusted)					Incidence total fatal
													[(B-D)*(A/C)]}X (100000/P_D)	value of COVID-19 deaths		[(B-D)*(A/C)]}
																x (100000/P_D)

## Sheet: Wave 4
Wave nr	Age group	Total hospital admissions from DATCOV	Hospital admissions with admission reason from DATCOV	Nr COVID hospitalised (unadjusted)	Number of COVID-19 deaths irrespective of diagnosis	Nr COVID hospitalised (adjusted)	Pop estimate peak admit	Incidence hospitalisation	Nr COVID hospitalised (adjusted)/ COVID-19 hospitalisations that did not lead to death	COVID deaths from COVID admissions	In hospital deaths	Pop estimate peak death	Incidence in hospital death	COVID attrib excess deaths	Incidence non med attend severe	Incidence non med attend fatal	Incidence Total severe	Incidence Total severe CI low	Incidence Total severe CI high	Total severe	Incidence Total fatal	Total fatal	Attack rate	Attack rate CI low	Attack rate CI high	Incidence Non severe non fatal	Incidence Non severe non fatal CI low	Incidence Non severe non fatal CI high	IFR	IFR CI low	IFR CI high	Nr of infections
4	0-4	5357	2098	1394	87	3501.61	5.66848e+06	61.7734	3631.88	50	130.268	5.67032e+06	2.29737	1943	24.8305	31.9688	86.6038	77.8889	97.6669	4909.12	34.2661	1942.37	0.53125	0.375	0.6875	53004.1	37375.7	68634	0.0645009	0.0498673	0.0914234	3.01138e+06
4	5-9	1642	648	375	14	942.13	5.63144e+06	16.7298	952.287	4	10.1577	5.62954e+06	0.180436	77	6.72473	1.18735	23.4545	20.799	26.9662	1320.83	1.36779	77.026	0.652778	0.541667	0.763889	65253	54141.2	76362.7	0.00209533	0.00179056	0.00252514	3.67608e+06
4	10-14	1526	643	417	27	972.135	5.69925e+06	17.0572	993.579	9	21.4442	5.70061e+06	0.376173	234	6.85634	3.72865	23.9136	21.1331	27.2021	1362.9	4.10483	233.944	0.712121	0.606061	0.818182	71184.1	60576.6	81790.7	0.00576422	0.00501701	0.00677296	4.05856e+06
4	15-19	2847	1582	1005	52	1775.58	5.00123e+06	35.5029	1830.22	30	54.6334	5.0087e+06	1.09077	30	14.2708	0	49.7737	44.542	56.5051	2489.3	1.09077	54.5519	0.659091	0.5	0.795455	65858.2	49954.1	79495.2	0.00165496	0.00106886	0.00245382	3.29627e+06
4	20-24	4158	2721	1781	116	2645.65	4.71074e+06	56.162	2760.34	74	114.691	4.70856e+06	2.4358	514	22.5749	8.48049	78.7369	70.8297	88.9171	3709.09	10.9163	514.238	0.653846	0.461538	0.807692	65295	46062.5	80686.9	0.0166955	0.0135417	0.023698	3.0801e+06
4	25-29	5625	3379	2270	208	3639.12	5.26811e+06	69.0783	3851.19	125	212.07	5.26375e+06	4.02888	438	27.7668	4.29219	96.8451	87.4544	109.485	5101.9	8.32107	438.363	0.722222	0.5	0.888889	72117.1	49894.3	88791.5	0.0115215	0.00938258	0.0166801	3.80475e+06
4	30-34	6768	3636	2447	362	4311.19	5.61382e+06	76.796	4686.57	196	375.386	5.61278e+06	6.68805	1691	30.869	23.4396	107.665	96.6323	121.111	6044.12	30.1276	1691.31	0.529412	0.294118	0.764706	52803.4	29261	76335	0.0569078	0.0393977	0.102434	2.97202e+06
4	35-39	6113	3174	2164	400	3895.06	5.05507e+06	77.0526	4322.52	214	427.458	5.06121e+06	8.44577	1321	30.9721	17.6547	108.025	96.9266	121.741	5460.73	26.1005	1319.4	0.571429	0.285714	0.857143	57008.7	28439.4	85571.7	0.0456758	0.0304736	0.0914208	2.88861e+06
4	40-44	4498	2327	1657	420	2903.84	3.94722e+06	73.5668	3383.73	235	479.89	3.95382e+06	12.1374	1483	29.571	25.3707	103.138	92.3557	116.483	4071.08	37.5081	1480.53	0.571429	0.379762	0.761905	57002.2	37823.6	76052.1	0.0656391	0.0492625	0.0988769	2.25556e+06
4	45-49	4010	2002	1435	413	2578.27	3.27221e+06	78.7929	3012.88	207	434.611	3.27498e+06	13.2706	1356	31.6717	28.1342	110.465	99.0572	123.879	3614.63	41.4048	1354.85	0.529412	0.294118	0.764706	52789.3	29256.1	76319.3	0.0782091	0.0541448	0.140776	1.73235e+06
4	50-54	3996	1820	1294	454	2518.32	2.64394e+06	95.2487	2995.14	206	476.815	2.64679e+06	18.0148	1517	38.2862	39.2998	133.535	119.915	151.552	3530.59	57.3146	1515.37	0.333333	0.142857	0.571429	33142.5	14090.2	56945.9	0.171944	0.100367	0.401467	881315
4	55-59	4168	1959	1432	517	2668.83	2.24557e+06	118.848	3233.3	250	564.473	2.2467e+06	25.1245	1670	47.7724	49.2066	166.621	150.013	188.77	3741.59	74.3311	1669.16	0.363636	0.0909091	0.636364	36122.7	8851.6	63401.3	0.204411	0.116876	0.818132	816571
4	60-64	4056	1928	1400	615	2498.65	1.82564e+06	136.864	3098.42	271	599.765	1.82717e+06	32.8247	2182	55.014	86.5946	191.878	171.918	216.896	3503.01	119.419	2180.17	0.533333	0.333333	0.8	53022	33001.4	79679.5	0.223911	0.149274	0.358258	973677
4	65+	15709	6958	5065	3382	8972.92	3.71491e+06	241.538	12447.1	1399	3474.15	3.71793e+06	93.4432	10800	97.0889	197.041	338.627	306.327	380.174	12579.7	290.484	10791.2	0.208333	0.0833333	0.375	20204.2	7658.3	36882.6	1.39433	0.77484	3.48678	773939
		70473	34875	24136	7067	43823.3	6.02977e+07	72.6783	51199.1	3270	7375.81	6.03229e+07	12.2272	25256	29.2138	29.6408	101.892	92.2747	114.324	61438.6	41.868	25262.5	0.567537	0.532663	0.628204	56610	53112.4	62677	0.0737714	0.0666737	0.0786324	3.42212e+07
										HUS severe count	102
										HUS severe total	143
										prop HUS	0.713287
Symbols		B	C	A	D	(B-D)*(A/C)	P_H	S_M =	[(B-D)*(A/C)]/[(1- (E/A))]	E	[(B-D)*(A/C)]/[(1- (E/A))] -	P_D	F_M =	0,85*excess deaths provided (G)	S_N = [S_M/mean(HUS)] - S_M	{(0,85*G) -	Incidence non med attend severe +				Incidence non med attend fatal +		Wave AR = Nr of infections/P_H			(Attack rate x 100000) - Incidence total severe -			Incidence total fatal/(Attack rate x 100000)			Attack rate x P_H
								[(B-D)*(A/C)]x (100000/P_H)			[(B-D)*(A/C)]		{[(B-D)*(A/C)]/[(1- (E/A))] -	If value less than COVID-19 deaths, assign		[(B-D)*(A/C)]/[(1- (E/A))] -	Incidence hospitalisation				In hospital deaths (adjusted)					Incidence total fatal
													[(B-D)*(A/C)]}X (100000/P_D)	value of COVID-19 deaths		[(B-D)*(A/C)]}
																x (100000/P_D)

## Sheet: Wave 5
Wave nr	Age group	Total hospital admissions from DATCOV	Hospital admissions with admission reason from DATCOV	Nr COVID hospitalised (unadjusted)	Number of COVID-19 deaths irrespective of diagnosis	Nr COVID hospitalised	Pop estimate peak admit	Incidence hospitalisation	Nr COVID hospitalised (adjusted)/ COVID-19 hospitalisations that did not lead to death	COVID deaths from COVID admissions	In hospital deaths	Pop estimate peak death	Incidence in hospital death	COVID attrib excess deaths	Incidence non med attend severe	Incidence non med attend fatal	Incidence Total severe	Incidence Total severe CI low	Incidence Total severe CI high	Total severe	Incidence Total fatal	Total fatal	Attack rate	Attack Rate CI low	Attack rate CI high	Incidence Non severe non fatal	Incidence Non severe non fatal CI low	Incidence Non severe non fatal CI high	IFR	IFR CI low	IFR CI high	Nr of infections
5	0-4	2863	859	639	27	2109.67	5.68785e+06	37.0907	2160.38	15	50.7132	5.68785e+06	0.891604	1170	14.909	19.6785	51.9998	46.1736	58.8388	2957.67	20.5701	1170	0.375	0.21875	0.53125	37427.4	21802.3	53054.9	0.0548537	0.0387203	0.0940349	2.13295e+06
5	5-9	708	170	131	4	542.494	5.61149e+06	9.66756	555.209	3	12.7147	5.61149e+06	0.226583	3	3.88598	0	13.5535	11.6264	15.6087	760.555	0.226583	12.7147	0.472222	0.361111	0.583333	47208.4	36097.8	58319.6	0.000479824	0.00011487	0.00115813	2.64987e+06
5	10-14	535	178	121	10	356.882	5.71347e+06	6.24633	378.796	7	21.9138	5.71347e+06	0.383546	203	2.51078	3.16946	8.7571	7.45122	10.4868	500.335	3.55301	203	0.393939	0.272727	0.515152	39381.6	27260.4	51502.2	0.00901917	0.00689701	0.0130277	2.25076e+06
5	15-19	766	410	302	19	550.229	5.08025e+06	10.8307	571.028	11	20.799	5.08025e+06	0.40941	11	4.35353	0	15.1843	13.2162	17.6402	771.4	0.40941	20.799	0.355556	0.222222	0.489444	35540	22205.6	48930.7	0.00115146	0.000551932	0.00217009	1.80631e+06
5	20-24	1000	608	420	31	669.375	4.68787e+06	14.2789	699.347	18	29.972	4.68787e+06	0.639353	272	5.73955	5.16286	20.0184	17.6374	22.9533	938.437	5.80221	272	0.384615	0.192308	0.576923	38435.7	19206.1	57665.6	0.0150858	0.0100572	0.0301715	1.80303e+06
5	25-29	1338	778	576	69	939.517	5.22247e+06	17.9899	1028.82	50	89.3077	5.22247e+06	1.71007	175	7.23123	1.64084	25.2211	22.3414	28.7274	1317.17	3.35091	175	0.222222	0.0555556	0.444444	22193.7	5526.44	44415	0.0150791	0.00753954	0.0603163	1.16055e+06
5	30-34	1638	919	670	94	1125.66	5.60294e+06	20.0905	1228.32	56	102.666	5.60294e+06	1.83236	1268	8.07558	20.7986	28.1661	25.0907	31.8362	1578.13	22.631	1268	0.176471	0.0588235	0.352941	17596.3	5829.82	35244.3	0.128242	0.0641716	0.38503	988755
5	35-39	1628	865	638	122	1110.78	5.1199e+06	21.6954	1243.3	68	132.515	5.1199e+06	2.58822	791	8.7207	12.8613	30.4161	27.1771	34.3909	1557.28	15.4495	791	0.357143	0.142857	0.642857	35668.4	14239.2	64237.9	0.0432586	0.024063	0.108283	1.82854e+06
5	40-44	1366	715	499	126	865.399	4.017e+06	21.5434	999.616	67	134.217	4.017e+06	3.34122	843	8.65959	17.6446	30.203	26.5198	34.6503	1213.25	20.9858	843	0.285714	0.0952381	0.47619	28520.2	9472.96	47568.2	0.0734503	0.0441224	0.220612	1.14772e+06
5	45-49	1298	600	429	100	856.57	3.30142e+06	25.9455	972.139	51	115.569	3.30142e+06	3.50059	580	10.4291	14.0676	36.3746	31.9889	41.6291	1200.88	17.5682	580	0.222222	0.0555556	0.390278	22168.3	5502.51	38977.4	0.079057	0.0451119	0.316773	733648
5	50-54	1296	515	372	115	853.072	2.67404e+06	31.902	1013.87	59	160.803	2.67404e+06	6.01348	890	12.8234	27.2695	44.7254	39.1834	51.7022	1195.97	33.283	890	0.318182	0.136364	0.5	31740.2	13558.1	49924.8	0.104604	0.0666408	0.244349	850831
5	55-59	1367	568	419	124	916.931	2.25749e+06	40.6173	1073.17	61	156.237	2.25749e+06	6.92082	338	16.3265	8.05155	56.9438	49.9635	65.51	1285.5	14.9724	338	0.272727	0.0909091	0.545455	27200.8	9015.4	54476.1	0.0548987	0.0274493	0.164696	615680
5	60-64	1487	611	450	145	988.38	1.84178e+06	53.6645	1158.26	66	169.878	1.84178e+06	9.22358	1074	21.571	49.0897	75.2355	66.3285	86.2062	1385.67	58.3133	1074	0.375	0.125	0.625	37366.5	12370.7	62366.6	0.155502	0.0933881	0.466941	690666
5	65+	6933	2194	1599	1074	4273.15	3.74675e+06	114.049	5590.67	371	1317.52	3.74675e+06	35.1642	8011	45.8434	178.648	159.893	144.074	180.544	5990.79	213.812	8011	0.416667	0.248958	0.625	41293	24500.1	62122.9	0.513148	0.34227	0.859953	1.56115e+06
		24223	9990	7265	2060	16158.1	6.05647e+07	26.6791	18672.9	903	2514.82	6.05647e+07	4.15229	15629	10.7239	21.6532	37.403	33.97	42.0296	22653	25.8054	15648.5	0.333865	0.310945	0.410448	33323.3	31280.9	40493.4	0.0772931	0.0636739	0.0823843	2.02204e+07
											HUS severe count	102
											HUS severe total	143
											prop HUS	0.713287
Symbols		B	C	A	D	(B-D)*(A/C)	P_H	S_M =	[(B-D)*(A/C)]/[(1- (E/A))]	E	[(B-D)*(A/C)]/[(1- (E/A))] -	P_D	F_M =	0,85*excess deaths provided (G)	S_N = [S_M/mean(HUS)] - S_M	{(0,85*G) -	Incidence non med attend severe +				Incidence non med attend fatal +		Wave AR = Nr of infections/P_H			(Attack rate x 100000) - Incidence total severe -			Incidence total fatal/(Attack rate x 100000)			Attack rate x P_H
								[(B-D)*(A/C)]x (100000/P_H)			[(B-D)*(A/C)]		{[(B-D)*(A/C)]/[(1- (E/A))] -	If value less than COVID-19 deaths, assign		[(B-D)*(A/C)]/[(1- (E/A))] -	Incidence hospitalisation				In hospital deaths (adjusted)					Incidence total fatal
													[(B-D)*(A/C)]}X (100000/P_D)	value of COVID-19 deaths		[(B-D)*(A/C)]}
																x (100000/P_D)

## Sheet: Nationalv2
Wave nr	Total hospital admissions from DATCOV	Hospital admissions with admission reason from DATCOV	Nr COVID hospitalised (unadjusted)	Number of COVID-19 deaths irrespective of diagnosis	Nr COVID hospitalised (adjusted)	Pop estimate peak admit	Incidence hospitalisation	Incidence hospitalisation CI_low	Incidence hospitalisation CI_high	Pop estimate peak death	Nr COVID hospitalised (adjusted)/ COVID-19 hospitalisations that did not lead to death	In hospital deaths	HFR	HFR CI_low	HFR CI_high	Incidence in hospital death	Incidence in hospital death CI_low	Incidence in hospital death CI_high	Incidence non med attend severe	Incidence non med attend severe CI_low	Incidence non med attend severe CI_high	Non med attend severe	COVID attrib excess deaths	COVID deaths from COVID admissions	Incidence non med attend fatal	Incidence non med attend fatal CI_low	Incidence non med attend fatal CI_high	Non med attend fatal	SRIF	SRIF CI_low	SRIF CI_high	Incidence Total severe	Incidence Total severe CI low	Incidence Total severe CI high	Total severe	Incidence Total fatal	Total fatal	Attack rate	Attack rate CI low	Attack rate CI high	Incidence Non severe non fatal	Incidence Non severe non fatal CI low	Incidence Non severe non fatal CI high	IFR	IFR CI low	IFR CI high	Nr of infections	Nr non severe non fatal infections
1	94493	33938	24789	19463	54225	5.93964e+07	91.2934	90.6647	91.9123	5.93964e+07	82343.7	28118.7	0.34148	0.332474	0.350731	47.3408	45.5559	49.2342	36.6964	24.5112	52.2104	21796.3	42893	8139	24.874	12763.3	0.369313	0.28377	0.461017	0	0	127.99	116.08	143.579	76021.3	72.2148	43199.7	0.254113	0.18612	0.280757	25211.1	18417.7	27880.6	0.284184	0.257256	0.388065	1.50934e+07	1.49742e+07
2	134418	62001	47963	34156	77064.2	5.96944e+07	129.098	128.575	129.668	5.96944e+07	113681	36616.5	0.3221	0.316615	0.327331	61.34	59.8845	62.7845	51.8923	34.4024	73.7571	30976.8	90384	15332	90.0713	48793.1	0.611446	0.525006	0.702351	0	0	180.99	163.985	202.832	108041	151.411	90429.6	0.241535	0.208333	0.294271	23821.1	20508.5	29098.2	0.626871	0.51457	0.72683	1.44183e+07	1.42198e+07
3	166091	74510	56327	41376	93971.1	6.00111e+07	156.59	155.91	157.238	6.00111e+07	135497	41526.3	0.306473	0.301539	0.3114	69.1977	67.612	70.7877	62.9429	41.7814	89.5607	37772.7	99275	16740	96.2301	52291.9	0.580366	0.493316	0.675133	0	0	219.532	199.158	246.292	131744	165.428	99326.2	0.343672	0.288557	0.378109	33982.3	28468.1	37432.3	0.481353	0.437553	0.573345	2.06241e+07	2.03931e+07
4	70473	34875	24136	7067	43823.3	6.02977e+07	72.6783	72.1688	73.183	6.03229e+07	51199.1	7375.81	0.144061	0.139671	0.148667	12.2272	11.8086	12.6751	29.2138	19.4135	41.5723	17615.3	25256	3270	29.6408	16504.8	0.483235	0.395175	0.583034	0	0	101.892	92.2747	114.324	61438.6	41.868	25262.5	0.567537	0.532663	0.628204	56610	53112.4	62677	0.0737714	0.0666737	0.0786324	3.42212e+07	3.41345e+07
5	24223	9990	7265	2060	16158.1	6.05647e+07	26.6791	26.3477	26.9967	6.05647e+07	18672.9	2514.82	0.134677	0.126393	0.143588	4.15229	3.86411	4.46319	10.7239	7.13137	15.2835	6494.93	15629	903	21.6532	12265.7	0.65344	0.569001	0.737413	0	0	37.403	33.97	42.0296	22653	25.8054	15648.5	0.333865	0.310945	0.410448	33323.3	31280.9	40493.4	0.0772931	0.0636739	0.0823843	2.02204e+07	2.01821e+07
	489698	215314	160480	104122	285242	2.99964e+08				2.99989e+08	401394	116152										114656	273437	44384				2.26627							399898		273867										1.04577e+08	1.03904e+08
